# Supplementary material for: PcrG protects the two long helical oligomerization domains of PcrV, by an interaction mediated by the intramolecular coiled-coil region of PcrG
Source: BMC Struct Biol. 2014 Jan 24;14:5. doi: 10.1186/1472-6807-14-5 (PMC3904411; doi:10.1186/1472-6807-14-5)
Supplement: Additional file 1 — Homology model of PcrV. PDB file of the homology model of PcrV was provided according to the editorial requirement. [file 1472-6807-14-5-S1.pdb]

ATOM      1  N   MET A   1      16.861 -15.184  12.605  1.00  1.00              
ATOM      2  CA  MET A   1      16.761 -14.122  13.628  1.00  1.00              
ATOM      3  CB  MET A   1      18.148 -13.814  14.212  1.00  1.00              
ATOM      4  CG  MET A   1      18.787 -14.990  14.950  1.00  1.00              
ATOM      5  SD  MET A   1      20.466 -14.652  15.557  1.00  1.00              
ATOM      6  CE  MET A   1      21.167 -14.431  13.896  1.00  1.00              
ATOM      7  C   MET A   1      16.258 -12.877  12.987  1.00  1.00              
ATOM      8  O   MET A   1      15.304 -12.896  12.212  1.00  1.00              
ATOM      9  N   GLU A   2      16.910 -11.753  13.319  1.00  1.00              
ATOM     10  CA  GLU A   2      16.575 -10.473  12.781  1.00  1.00              
ATOM     11  CB  GLU A   2      16.753 -10.362  11.255  1.00  1.00              
ATOM     12  CG  GLU A   2      16.674  -8.915  10.754  1.00  1.00              
ATOM     13  CD  GLU A   2      16.642  -8.917   9.235  1.00  1.00              
ATOM     14  OE1 GLU A   2      16.336  -9.990   8.650  1.00  1.00              
ATOM     15  OE2 GLU A   2      16.916  -7.840   8.640  1.00  1.00              
ATOM     16  C   GLU A   2      15.152 -10.176  13.093  1.00  1.00              
ATOM     17  O   GLU A   2      14.521  -9.399  12.377  1.00  1.00              
ATOM     18  N   VAL A   3      14.636 -10.733  14.210  1.00  1.00              
ATOM     19  CA  VAL A   3      13.268 -10.496  14.569  1.00  1.00              
ATOM     20  CB  VAL A   3      12.864 -11.160  15.859  1.00  1.00              
ATOM     21  CG1 VAL A   3      12.924 -12.682  15.648  1.00  1.00              
ATOM     22  CG2 VAL A   3      13.769 -10.672  17.003  1.00  1.00              
ATOM     23  C   VAL A   3      13.165  -9.022  14.716  1.00  1.00              
ATOM     24  O   VAL A   3      12.201  -8.398  14.276  1.00  1.00              
ATOM     25  N   ARG A   4      14.197  -8.435  15.338  1.00  1.00              
ATOM     26  CA  ARG A   4      14.315  -7.019  15.398  1.00  1.00              
ATOM     27  CB  ARG A   4      14.669  -6.510  16.804  1.00  1.00              
ATOM     28  CG  ARG A   4      14.492  -5.006  17.007  1.00  1.00              
ATOM     29  CD  ARG A   4      14.623  -4.599  18.476  1.00  1.00              
ATOM     30  NE  ARG A   4      13.539  -5.306  19.218  1.00  1.00              
ATOM     31  CZ  ARG A   4      13.479  -5.255  20.582  1.00  1.00              
ATOM     32  NH1 ARG A   4      14.396  -4.527  21.283  1.00  1.00              
ATOM     33  NH2 ARG A   4      12.501  -5.942  21.243  1.00  1.00              
ATOM     34  C   ARG A   4      15.482  -6.792  14.512  1.00  1.00              
ATOM     35  O   ARG A   4      16.470  -7.519  14.612  1.00  1.00              
ATOM     36  N   ASN A   5      15.403  -5.826  13.583  1.00  1.00              
ATOM     37  CA  ASN A   5      16.571  -5.692  12.779  1.00  1.00              
ATOM     38  CB  ASN A   5      16.408  -4.735  11.584  1.00  1.00              
ATOM     39  CG  ASN A   5      16.060  -3.344  12.088  1.00  1.00              
ATOM     40  OD1 ASN A   5      16.783  -2.385  11.824  1.00  1.00              
ATOM     41  ND2 ASN A   5      14.927  -3.226  12.832  1.00  1.00              
ATOM     42  C   ASN A   5      17.613  -5.195  13.717  1.00  1.00              
ATOM     43  O   ASN A   5      17.498  -4.112  14.286  1.00  1.00              
ATOM     44  N   LEU A   6      18.640  -6.021  13.969  1.00  1.00              
ATOM     45  CA  LEU A   6      19.622  -5.560  14.898  1.00  1.00              
ATOM     46  CB  LEU A   6      19.427  -6.182  16.294  1.00  1.00              
ATOM     47  CG  LEU A   6      20.447  -5.746  17.359  1.00  1.00              
ATOM     48  CD1 LEU A   6      21.807  -6.427  17.149  1.00  1.00              
ATOM     49  CD2 LEU A   6      20.548  -4.213  17.433  1.00  1.00              
ATOM     50  C   LEU A   6      20.973  -5.905  14.371  1.00  1.00              
ATOM     51  O   LEU A   6      21.363  -7.071  14.365  1.00  1.00              
ATOM     52  N   ASN A   7      21.684  -4.893  13.835  1.00  1.00              
ATOM     53  CA  ASN A   7      23.045  -5.054  13.401  1.00  1.00              
ATOM     54  CB  ASN A   7      23.448  -4.014  12.350  1.00  1.00              
ATOM     55  CG  ASN A   7      22.714  -4.439  11.087  1.00  1.00              
ATOM     56  OD1 ASN A   7      23.100  -5.412  10.442  1.00  1.00              
ATOM     57  ND2 ASN A   7      21.612  -3.722  10.742  1.00  1.00              
ATOM     58  C   ASN A   7      23.968  -4.988  14.588  1.00  1.00              
ATOM     59  O   ASN A   7      24.984  -5.676  14.645  1.00  1.00              
ATOM     60  N   ALA A   8      23.632  -4.114  15.555  1.00  1.00              
ATOM     61  CA  ALA A   8      24.316  -3.927  16.809  1.00  1.00              
ATOM     62  CB  ALA A   8      24.447  -5.203  17.638  1.00  1.00              
ATOM     63  C   ALA A   8      25.687  -3.359  16.657  1.00  1.00              
ATOM     64  O   ALA A   8      26.409  -3.239  17.645  1.00  1.00              
ATOM     65  N   ALA A   9      26.111  -2.994  15.440  1.00  1.00              
ATOM     66  CA  ALA A   9      27.383  -2.340  15.371  1.00  1.00              
ATOM     67  CB  ALA A   9      27.814  -2.046  13.925  1.00  1.00              
ATOM     68  C   ALA A   9      27.175  -1.036  16.063  1.00  1.00              
ATOM     69  O   ALA A   9      28.008  -0.558  16.831  1.00  1.00              
ATOM     70  N   ARG A  10      25.997  -0.446  15.813  1.00  1.00              
ATOM     71  CA  ARG A  10      25.679   0.856  16.306  1.00  1.00              
ATOM     72  CB  ARG A  10      24.293   1.321  15.836  1.00  1.00              
ATOM     73  CG  ARG A  10      24.123   2.839  15.857  1.00  1.00              
ATOM     74  CD  ARG A  10      24.395   3.488  17.213  1.00  1.00              
ATOM     75  NE  ARG A  10      24.406   4.960  16.982  1.00  1.00              
ATOM     76  CZ  ARG A  10      25.563   5.573  16.598  1.00  1.00              
ATOM     77  NH1 ARG A  10      26.709   4.843  16.460  1.00  1.00              
ATOM     78  NH2 ARG A  10      25.577   6.915  16.350  1.00  1.00              
ATOM     79  C   ARG A  10      25.671   0.841  17.800  1.00  1.00              
ATOM     80  O   ARG A  10      26.207   1.749  18.432  1.00  1.00              
ATOM     81  N   GLU A  11      25.064  -0.183  18.425  1.00  1.00              
ATOM     82  CA  GLU A  11      25.039  -0.141  19.853  1.00  1.00              
ATOM     83  CB  GLU A  11      23.956  -0.996  20.534  1.00  1.00              
ATOM     84  CG  GLU A  11      22.587  -0.332  20.315  1.00  1.00              
ATOM     85  CD  GLU A  11      21.639  -0.660  21.461  1.00  1.00              
ATOM     86  OE1 GLU A  11      21.913  -1.643  22.199  1.00  1.00              
ATOM     87  OE2 GLU A  11      20.629   0.079  21.620  1.00  1.00              
ATOM     88  C   GLU A  11      26.409  -0.360  20.411  1.00  1.00              
ATOM     89  O   GLU A  11      26.731   0.150  21.481  1.00  1.00              
ATOM     90  N   LEU A  12      27.255  -1.125  19.702  1.00  1.00              
ATOM     91  CA  LEU A  12      28.597  -1.365  20.139  1.00  1.00              
ATOM     92  CB  LEU A  12      29.336  -2.301  19.159  1.00  1.00              
ATOM     93  CG  LEU A  12      30.773  -2.701  19.550  1.00  1.00              
ATOM     94  CD1 LEU A  12      31.750  -1.516  19.493  1.00  1.00              
ATOM     95  CD2 LEU A  12      30.794  -3.432  20.900  1.00  1.00              
ATOM     96  C   LEU A  12      29.299  -0.041  20.172  1.00  1.00              
ATOM     97  O   LEU A  12      30.016   0.260  21.124  1.00  1.00              
ATOM     98  N   PHE A  13      29.102   0.794  19.134  1.00  1.00              
ATOM     99  CA  PHE A  13      29.761   2.065  19.068  1.00  1.00              
ATOM    100  CB  PHE A  13      29.527   2.832  17.757  1.00  1.00              
ATOM    101  CG  PHE A  13      30.179   2.061  16.660  1.00  1.00              
ATOM    102  CD1 PHE A  13      31.549   1.943  16.608  1.00  1.00              
ATOM    103  CD2 PHE A  13      29.423   1.479  15.669  1.00  1.00              
ATOM    104  CE1 PHE A  13      32.151   1.237  15.594  1.00  1.00              
ATOM    105  CE2 PHE A  13      30.020   0.771  14.652  1.00  1.00              
ATOM    106  CZ  PHE A  13      31.387   0.647  14.615  1.00  1.00              
ATOM    107  C   PHE A  13      29.277   2.929  20.185  1.00  1.00              
ATOM    108  O   PHE A  13      30.078   3.583  20.844  1.00  1.00              
ATOM    109  N   LEU A  14      27.956   2.955  20.447  1.00  1.00              
ATOM    110  CA  LEU A  14      27.485   3.821  21.486  1.00  1.00              
ATOM    111  CB  LEU A  14      25.970   3.890  21.706  1.00  1.00              
ATOM    112  CG  LEU A  14      25.237   4.806  20.719  1.00  1.00              
ATOM    113  CD1 LEU A  14      23.799   5.050  21.199  1.00  1.00              
ATOM    114  CD2 LEU A  14      26.011   6.114  20.482  1.00  1.00              
ATOM    115  C   LEU A  14      28.056   3.401  22.792  1.00  1.00              
ATOM    116  O   LEU A  14      28.357   4.247  23.627  1.00  1.00              
ATOM    117  N   ASP A  15      28.198   2.088  23.022  1.00  1.00              
ATOM    118  CA  ASP A  15      28.685   1.634  24.287  1.00  1.00              
ATOM    119  CB  ASP A  15      28.767   0.101  24.364  1.00  1.00              
ATOM    120  CG  ASP A  15      29.067  -0.276  25.806  1.00  1.00              
ATOM    121  OD1 ASP A  15      28.803   0.566  26.705  1.00  1.00              
ATOM    122  OD2 ASP A  15      29.560  -1.413  26.029  1.00  1.00              
ATOM    123  C   ASP A  15      30.069   2.164  24.500  1.00  1.00              
ATOM    124  O   ASP A  15      30.375   2.690  25.567  1.00  1.00              
ATOM    125  N   GLU A  16      30.941   2.053  23.480  1.00  1.00              
ATOM    126  CA  GLU A  16      32.307   2.471  23.607  1.00  1.00              
ATOM    127  CB  GLU A  16      33.174   2.066  22.394  1.00  1.00              
ATOM    128  CG  GLU A  16      32.893   2.811  21.086  1.00  1.00              
ATOM    129  CD  GLU A  16      34.042   3.785  20.847  1.00  1.00              
ATOM    130  OE1 GLU A  16      34.989   3.792  21.678  1.00  1.00              
ATOM    131  OE2 GLU A  16      34.000   4.520  19.824  1.00  1.00              
ATOM    132  C   GLU A  16      32.323   3.950  23.771  1.00  1.00              
ATOM    133  O   GLU A  16      33.115   4.509  24.524  1.00  1.00              
ATOM    134  N   LEU A  17      31.412   4.611  23.056  1.00  1.00              
ATOM    135  CA  LEU A  17      31.250   6.021  23.030  1.00  1.00              
ATOM    136  CB  LEU A  17      30.148   6.395  22.059  1.00  1.00              
ATOM    137  CG  LEU A  17      30.634   6.255  20.618  1.00  1.00              
ATOM    138  CD1 LEU A  17      29.579   6.785  19.650  1.00  1.00              
ATOM    139  CD2 LEU A  17      32.014   6.903  20.422  1.00  1.00              
ATOM    140  C   LEU A  17      30.848   6.499  24.364  1.00  1.00              
ATOM    141  O   LEU A  17      31.307   7.559  24.758  1.00  1.00              
ATOM    142  N   LEU A  18      29.947   5.765  25.041  1.00  1.00              
ATOM    143  CA  LEU A  18      29.443   6.059  26.352  1.00  1.00              
ATOM    144  CB  LEU A  18      28.242   5.143  26.680  1.00  1.00              
ATOM    145  CG  LEU A  18      27.456   5.468  27.966  1.00  1.00              
ATOM    146  CD1 LEU A  18      26.287   4.485  28.144  1.00  1.00              
ATOM    147  CD2 LEU A  18      28.356   5.518  29.211  1.00  1.00              
ATOM    148  C   LEU A  18      30.572   5.833  27.300  1.00  1.00              
ATOM    149  O   LEU A  18      30.730   6.545  28.292  1.00  1.00              
ATOM    150  N   ALA A  19      31.396   4.809  27.008  1.00  1.00              
ATOM    151  CA  ALA A  19      32.530   4.565  27.838  1.00  1.00              
ATOM    152  CB  ALA A  19      33.411   3.411  27.328  1.00  1.00              
ATOM    153  C   ALA A  19      33.314   5.816  27.732  1.00  1.00              
ATOM    154  O   ALA A  19      33.819   6.324  28.723  1.00  1.00              
ATOM    155  N   ALA A  20      33.404   6.359  26.514  1.00  1.00              
ATOM    156  CA  ALA A  20      34.049   7.604  26.256  1.00  1.00              
ATOM    157  CB  ALA A  20      34.441   7.781  24.778  1.00  1.00              
ATOM    158  C   ALA A  20      33.040   8.658  26.579  1.00  1.00              
ATOM    159  O   ALA A  20      31.917   8.372  26.994  1.00  1.00              
ATOM    160  N   SER A  21      33.457   9.925  26.495  1.00  1.00              
ATOM    161  CA  SER A  21      32.552  11.001  26.743  1.00  1.00              
ATOM    162  CB  SER A  21      33.273  12.325  27.054  1.00  1.00              
ATOM    163  OG  SER A  21      34.023  12.763  25.930  1.00  1.00              
ATOM    164  C   SER A  21      31.681  11.228  25.551  1.00  1.00              
ATOM    165  O   SER A  21      30.638  11.872  25.660  1.00  1.00              
ATOM    166  N   ALA A  22      32.082  10.719  24.369  1.00  1.00              
ATOM    167  CA  ALA A  22      31.307  11.069  23.215  1.00  1.00              
ATOM    168  CB  ALA A  22      32.140  11.717  22.097  1.00  1.00              
ATOM    169  C   ALA A  22      30.643   9.866  22.625  1.00  1.00              
ATOM    170  O   ALA A  22      31.269   8.823  22.457  1.00  1.00              
ATOM    171  N   ALA A  23      29.321  10.033  22.381  1.00  1.00              
ATOM    172  CA  ALA A  23      28.241   9.286  21.765  1.00  1.00              
ATOM    173  CB  ALA A  23      26.850   9.687  22.287  1.00  1.00              
ATOM    174  C   ALA A  23      28.180   9.338  20.242  1.00  1.00              
ATOM    175  O   ALA A  23      27.323   8.684  19.648  1.00  1.00              
ATOM    176  N   PRO A  24      29.006  10.096  19.583  1.00  1.00              
ATOM    177  CA  PRO A  24      28.691  10.644  18.286  1.00  1.00              
ATOM    178  CD  PRO A  24      30.407   9.701  19.623  1.00  1.00              
ATOM    179  CB  PRO A  24      30.012  10.784  17.527  1.00  1.00              
ATOM    180  CG  PRO A  24      30.917   9.738  18.178  1.00  1.00              
ATOM    181  C   PRO A  24      27.596  10.245  17.351  1.00  1.00              
ATOM    182  O   PRO A  24      27.775   9.505  16.383  1.00  1.00              
ATOM    183  N   ALA A  25      26.455  10.899  17.616  1.00  1.00              
ATOM    184  CA  ALA A  25      25.277  11.014  16.815  1.00  1.00              
ATOM    185  CB  ALA A  25      24.113  11.676  17.568  1.00  1.00              
ATOM    186  C   ALA A  25      25.653  11.907  15.679  1.00  1.00              
ATOM    187  O   ALA A  25      25.047  11.862  14.612  1.00  1.00              
ATOM    188  N   SER A  26      26.659  12.775  15.911  1.00  1.00              
ATOM    189  CA  SER A  26      27.047  13.765  14.951  1.00  1.00              
ATOM    190  CB  SER A  26      28.322  14.527  15.341  1.00  1.00              
ATOM    191  OG  SER A  26      28.070  15.309  16.499  1.00  1.00              
ATOM    192  C   SER A  26      27.286  13.087  13.648  1.00  1.00              
ATOM    193  O   SER A  26      27.010  13.657  12.596  1.00  1.00              
ATOM    194  N   ALA A  27      27.770  11.836  13.671  1.00  1.00              
ATOM    195  CA  ALA A  27      27.998  11.183  12.417  1.00  1.00              
ATOM    196  CB  ALA A  27      28.621   9.788  12.588  1.00  1.00              
ATOM    197  C   ALA A  27      26.695  11.009  11.698  1.00  1.00              
ATOM    198  O   ALA A  27      26.606  11.269  10.500  1.00  1.00              
ATOM    199  N   GLU A  28      25.640  10.577  12.419  1.00  1.00              
ATOM    200  CA  GLU A  28      24.367  10.317  11.810  1.00  1.00              
ATOM    201  CB  GLU A  28      23.350   9.687  12.777  1.00  1.00              
ATOM    202  CG  GLU A  28      22.082   9.191  12.076  1.00  1.00              
ATOM    203  CD  GLU A  28      22.413   7.917  11.306  1.00  1.00              
ATOM    204  OE1 GLU A  28      23.573   7.439  11.418  1.00  1.00              
ATOM    205  OE2 GLU A  28      21.505   7.404  10.597  1.00  1.00              
ATOM    206  C   GLU A  28      23.793  11.590  11.283  1.00  1.00              
ATOM    207  O   GLU A  28      23.244  11.612  10.184  1.00  1.00              
ATOM    208  N   GLN A  29      23.907  12.693  12.045  1.00  1.00              
ATOM    209  CA  GLN A  29      23.348  13.923  11.574  1.00  1.00              
ATOM    210  CB  GLN A  29      23.327  15.056  12.605  1.00  1.00              
ATOM    211  CG  GLN A  29      22.034  14.998  13.409  1.00  1.00              
ATOM    212  CD  GLN A  29      20.944  15.124  12.355  1.00  1.00              
ATOM    213  OE1 GLN A  29      21.015  15.992  11.487  1.00  1.00              
ATOM    214  NE2 GLN A  29      19.938  14.211  12.398  1.00  1.00              
ATOM    215  C   GLN A  29      24.037  14.385  10.341  1.00  1.00              
ATOM    216  O   GLN A  29      23.385  14.878   9.424  1.00  1.00              
ATOM    217  N   GLU A  30      25.368  14.237  10.269  1.00  1.00              
ATOM    218  CA  GLU A  30      26.058  14.713   9.112  1.00  1.00              
ATOM    219  CB  GLU A  30      27.582  14.641   9.269  1.00  1.00              
ATOM    220  CG  GLU A  30      28.073  15.553  10.397  1.00  1.00              
ATOM    221  CD  GLU A  30      27.719  16.996  10.053  1.00  1.00              
ATOM    222  OE1 GLU A  30      27.305  17.251   8.890  1.00  1.00              
ATOM    223  OE2 GLU A  30      27.856  17.864  10.956  1.00  1.00              
ATOM    224  C   GLU A  30      25.617  13.910   7.929  1.00  1.00              
ATOM    225  O   GLU A  30      25.448  14.452   6.839  1.00  1.00              
ATOM    226  N   GLU A  31      25.399  12.595   8.116  1.00  1.00              
ATOM    227  CA  GLU A  31      25.007  11.746   7.029  1.00  1.00              
ATOM    228  CB  GLU A  31      24.824  10.283   7.469  1.00  1.00              
ATOM    229  CG  GLU A  31      26.105   9.635   7.997  1.00  1.00              
ATOM    230  CD  GLU A  31      27.035   9.383   6.819  1.00  1.00              
ATOM    231  OE1 GLU A  31      26.595   9.597   5.658  1.00  1.00              
ATOM    232  OE2 GLU A  31      28.200   8.970   7.067  1.00  1.00              
ATOM    233  C   GLU A  31      23.682  12.208   6.513  1.00  1.00              
ATOM    234  O   GLU A  31      23.490  12.320   5.304  1.00  1.00              
ATOM    235  N   LEU A  32      22.723  12.497   7.412  1.00  1.00              
ATOM    236  CA  LEU A  32      21.434  12.882   6.925  1.00  1.00              
ATOM    237  CB  LEU A  32      20.277  12.715   7.912  1.00  1.00              
ATOM    238  CG  LEU A  32      19.887  11.223   7.976  1.00  1.00              
ATOM    239  CD1 LEU A  32      18.638  10.978   8.822  1.00  1.00              
ATOM    240  CD2 LEU A  32      19.711  10.646   6.564  1.00  1.00              
ATOM    241  C   LEU A  32      21.450  14.213   6.251  1.00  1.00              
ATOM    242  O   LEU A  32      20.741  14.397   5.266  1.00  1.00              
ATOM    243  N   LEU A  33      22.247  15.180   6.737  1.00  1.00              
ATOM    244  CA  LEU A  33      22.276  16.434   6.051  1.00  1.00              
ATOM    245  CB  LEU A  33      23.040  17.552   6.769  1.00  1.00              
ATOM    246  CG  LEU A  33      22.219  18.173   7.912  1.00  1.00              
ATOM    247  CD1 LEU A  33      20.967  18.886   7.368  1.00  1.00              
ATOM    248  CD2 LEU A  33      21.881  17.132   8.986  1.00  1.00              
ATOM    249  C   LEU A  33      22.832  16.250   4.679  1.00  1.00              
ATOM    250  O   LEU A  33      22.362  16.879   3.736  1.00  1.00              
ATOM    251  N   ALA A  34      23.848  15.387   4.520  1.00  1.00              
ATOM    252  CA  ALA A  34      24.438  15.171   3.233  1.00  1.00              
ATOM    253  CB  ALA A  34      25.641  14.222   3.285  1.00  1.00              
ATOM    254  C   ALA A  34      23.409  14.588   2.314  1.00  1.00              
ATOM    255  O   ALA A  34      23.347  14.957   1.145  1.00  1.00              
ATOM    256  N   LEU A  35      22.570  13.663   2.817  1.00  1.00              
ATOM    257  CA  LEU A  35      21.584  13.016   2.003  1.00  1.00              
ATOM    258  CB  LEU A  35      20.808  11.923   2.768  1.00  1.00              
ATOM    259  CG  LEU A  35      19.941  11.031   1.858  1.00  1.00              
ATOM    260  CD1 LEU A  35      20.809  10.112   0.985  1.00  1.00              
ATOM    261  CD2 LEU A  35      18.883  10.259   2.656  1.00  1.00              
ATOM    262  C   LEU A  35      20.607  14.054   1.539  1.00  1.00              
ATOM    263  O   LEU A  35      20.171  14.035   0.392  1.00  1.00              
ATOM    264  N   LEU A  36      20.237  14.995   2.428  1.00  1.00              
ATOM    265  CA  LEU A  36      19.304  16.036   2.126  1.00  1.00              
ATOM    266  CB  LEU A  36      19.067  16.909   3.357  1.00  1.00              
ATOM    267  CG  LEU A  36      18.198  18.151   3.155  1.00  1.00              
ATOM    268  CD1 LEU A  36      16.724  17.807   2.880  1.00  1.00              
ATOM    269  CD2 LEU A  36      18.433  19.087   4.347  1.00  1.00              
ATOM    270  C   LEU A  36      19.866  16.905   1.040  1.00  1.00              
ATOM    271  O   LEU A  36      19.151  17.268   0.117  1.00  1.00              
ATOM    272  N   ARG A  37      21.155  17.280   1.119  1.00  1.00              
ATOM    273  CA  ARG A  37      21.773  18.165   0.164  1.00  1.00              
ATOM    274  CB  ARG A  37      23.159  18.668   0.613  1.00  1.00              
ATOM    275  CG  ARG A  37      23.118  19.553   1.861  1.00  1.00              
ATOM    276  CD  ARG A  37      24.399  20.356   2.107  1.00  1.00              
ATOM    277  NE  ARG A  37      25.528  19.392   2.234  1.00  1.00              
ATOM    278  CZ  ARG A  37      26.208  18.999   1.119  1.00  1.00              
ATOM    279  NH1 ARG A  37      25.851  19.490  -0.103  1.00  1.00              
ATOM    280  NH2 ARG A  37      27.246  18.117   1.223  1.00  1.00              
ATOM    281  C   ARG A  37      21.969  17.554  -1.204  1.00  1.00              
ATOM    282  O   ARG A  37      21.846  18.252  -2.208  1.00  1.00              
ATOM    283  N   SER A  38      22.296  16.248  -1.282  1.00  1.00              
ATOM    284  CA  SER A  38      22.730  15.575  -2.488  1.00  1.00              
ATOM    285  CB  SER A  38      23.252  14.155  -2.203  1.00  1.00              
ATOM    286  OG  SER A  38      22.200  13.325  -1.731  1.00  1.00              
ATOM    287  C   SER A  38      21.708  15.448  -3.595  1.00  1.00              
ATOM    288  O   SER A  38      22.065  15.467  -4.772  1.00  1.00              
ATOM    289  N   GLU A  39      20.423  15.311  -3.243  1.00  1.00              
ATOM    290  CA  GLU A  39      19.285  15.006  -4.064  1.00  1.00              
ATOM    291  CB  GLU A  39      18.097  14.546  -3.206  1.00  1.00              
ATOM    292  CG  GLU A  39      18.432  13.343  -2.318  1.00  1.00              
ATOM    293  CD  GLU A  39      18.637  12.113  -3.191  1.00  1.00              
ATOM    294  OE1 GLU A  39      17.795  11.893  -4.102  1.00  1.00              
ATOM    295  OE2 GLU A  39      19.616  11.360  -2.939  1.00  1.00              
ATOM    296  C   GLU A  39      18.828  16.122  -4.962  1.00  1.00              
ATOM    297  O   GLU A  39      17.860  15.919  -5.697  1.00  1.00              
ATOM    298  N   ARG A  40      19.458  17.319  -4.928  1.00  1.00              
ATOM    299  CA  ARG A  40      18.882  18.444  -5.622  1.00  1.00              
ATOM    300  CB  ARG A  40      18.543  18.174  -7.101  1.00  1.00              
ATOM    301  CG  ARG A  40      19.802  17.956  -7.946  1.00  1.00              
ATOM    302  CD  ARG A  40      19.561  17.825  -9.452  1.00  1.00              
ATOM    303  NE  ARG A  40      20.894  17.617 -10.088  1.00  1.00              
ATOM    304  CZ  ARG A  40      21.028  17.657 -11.447  1.00  1.00              
ATOM    305  NH1 ARG A  40      19.941  17.916 -12.232  1.00  1.00              
ATOM    306  NH2 ARG A  40      22.247  17.439 -12.018  1.00  1.00              
ATOM    307  C   ARG A  40      17.656  18.714  -4.839  1.00  1.00              
ATOM    308  O   ARG A  40      16.526  18.466  -5.248  1.00  1.00              
ATOM    309  N   ILE A  41      17.905  19.217  -3.618  1.00  1.00              
ATOM    310  CA  ILE A  41      16.871  19.281  -2.664  1.00  1.00              
ATOM    311  CB  ILE A  41      17.176  18.523  -1.404  1.00  1.00              
ATOM    312  CG2 ILE A  41      16.107  18.798  -0.332  1.00  1.00              
ATOM    313  CG1 ILE A  41      17.265  17.037  -1.809  1.00  1.00              
ATOM    314  CD1 ILE A  41      16.004  16.481  -2.459  1.00  1.00              
ATOM    315  C   ILE A  41      16.395  20.643  -2.446  1.00  1.00              
ATOM    316  O   ILE A  41      17.137  21.597  -2.227  1.00  1.00              
ATOM    317  N   VAL A  42      15.082  20.724  -2.665  1.00  1.00              
ATOM    318  CA  VAL A  42      14.295  21.850  -2.345  1.00  1.00              
ATOM    319  CB  VAL A  42      13.221  22.126  -3.356  1.00  1.00              
ATOM    320  CG1 VAL A  42      12.344  23.284  -2.849  1.00  1.00              
ATOM    321  CG2 VAL A  42      13.896  22.405  -4.710  1.00  1.00              
ATOM    322  C   VAL A  42      13.672  21.286  -1.131  1.00  1.00              
ATOM    323  O   VAL A  42      12.982  20.271  -1.174  1.00  1.00              
ATOM    324  N   LEU A  43      13.983  21.870   0.015  1.00  1.00              
ATOM    325  CA  LEU A  43      13.483  21.291   1.199  1.00  1.00              
ATOM    326  CB  LEU A  43      14.705  20.913   2.015  1.00  1.00              
ATOM    327  CG  LEU A  43      14.491  20.254   3.349  1.00  1.00              
ATOM    328  CD1 LEU A  43      13.976  18.815   3.253  1.00  1.00              
ATOM    329  CD2 LEU A  43      15.806  20.332   4.086  1.00  1.00              
ATOM    330  C   LEU A  43      12.812  22.463   1.770  1.00  1.00              
ATOM    331  O   LEU A  43      13.469  23.342   2.318  1.00  1.00              
ATOM    332  N   ALA A  44      11.488  22.549   1.606  1.00  1.00              
ATOM    333  CA  ALA A  44      10.930  23.764   2.089  1.00  1.00              
ATOM    334  CB  ALA A  44      10.203  24.583   1.010  1.00  1.00              
ATOM    335  C   ALA A  44       9.918  23.411   3.115  1.00  1.00              
ATOM    336  O   ALA A  44       8.999  22.636   2.876  1.00  1.00              
ATOM    337  N   HIS A  45      10.043  24.036   4.291  1.00  1.00              
ATOM    338  CA  HIS A  45       9.122  23.919   5.380  1.00  1.00              
ATOM    339  ND1 HIS A  45       8.533  22.861   8.461  1.00  1.00              
ATOM    340  CG  HIS A  45       8.702  24.098   7.878  1.00  1.00              
ATOM    341  CB  HIS A  45       9.654  24.382   6.747  1.00  1.00              
ATOM    342  NE2 HIS A  45       7.130  24.242   9.492  1.00  1.00              
ATOM    343  CD2 HIS A  45       7.837  24.930   8.520  1.00  1.00              
ATOM    344  CE1 HIS A  45       7.583  23.004   9.418  1.00  1.00              
ATOM    345  C   HIS A  45       7.928  24.751   5.005  1.00  1.00              
ATOM    346  O   HIS A  45       7.087  25.064   5.842  1.00  1.00              
ATOM    347  N   ALA A  46       7.835  25.159   3.723  1.00  1.00              
ATOM    348  CA  ALA A  46       6.834  26.068   3.268  1.00  1.00              
ATOM    349  CB  ALA A  46       5.418  25.720   3.764  1.00  1.00              
ATOM    350  C   ALA A  46       7.177  27.453   3.706  1.00  1.00              
ATOM    351  O   ALA A  46       6.382  28.138   4.348  1.00  1.00              
ATOM    352  N   GLY A  47       8.404  27.887   3.327  1.00  1.00              
ATOM    353  CA  GLY A  47       8.854  29.235   3.548  1.00  1.00              
ATOM    354  C   GLY A  47      10.061  29.281   4.433  1.00  1.00              
ATOM    355  O   GLY A  47      10.702  30.319   4.580  1.00  1.00              
ATOM    356  N   GLN A  48      10.403  28.148   5.050  1.00  1.00              
ATOM    357  CA  GLN A  48      11.505  27.962   5.951  1.00  1.00              
ATOM    358  CB  GLN A  48      11.317  26.795   6.928  1.00  1.00              
ATOM    359  CG  GLN A  48      10.192  27.027   7.938  1.00  1.00              
ATOM    360  CD  GLN A  48      10.634  28.134   8.884  1.00  1.00              
ATOM    361  OE1 GLN A  48      11.808  28.232   9.238  1.00  1.00              
ATOM    362  NE2 GLN A  48       9.672  29.003   9.293  1.00  1.00              
ATOM    363  C   GLN A  48      12.863  27.793   5.325  1.00  1.00              
ATOM    364  O   GLN A  48      13.765  27.751   6.153  1.00  1.00              
ATOM    365  N   PRO A  49      13.108  27.739   4.010  1.00  1.00              
ATOM    366  CA  PRO A  49      14.304  27.133   3.423  1.00  1.00              
ATOM    367  CD  PRO A  49      12.829  28.976   3.299  1.00  1.00              
ATOM    368  CB  PRO A  49      14.864  28.100   2.377  1.00  1.00              
ATOM    369  CG  PRO A  49      14.151  29.421   2.664  1.00  1.00              
ATOM    370  C   PRO A  49      15.361  26.541   4.312  1.00  1.00              
ATOM    371  O   PRO A  49      15.961  27.211   5.148  1.00  1.00              
ATOM    372  N   LEU A  50      15.743  25.305   3.947  1.00  1.00              
ATOM    373  CA  LEU A  50      16.346  24.294   4.773  1.00  1.00              
ATOM    374  CB  LEU A  50      16.874  23.068   4.002  1.00  1.00              
ATOM    375  CG  LEU A  50      17.339  23.309   2.555  1.00  1.00              
ATOM    376  CD1 LEU A  50      16.138  23.463   1.612  1.00  1.00              
ATOM    377  CD2 LEU A  50      18.317  24.489   2.465  1.00  1.00              
ATOM    378  C   LEU A  50      17.418  24.716   5.730  1.00  1.00              
ATOM    379  O   LEU A  50      17.373  24.191   6.836  1.00  1.00              
ATOM    380  N   SER A  51      18.366  25.628   5.425  1.00  1.00              
ATOM    381  CA  SER A  51      19.390  25.970   6.399  1.00  1.00              
ATOM    382  CB  SER A  51      18.899  26.873   7.544  1.00  1.00              
ATOM    383  OG  SER A  51      18.557  28.151   7.034  1.00  1.00              
ATOM    384  C   SER A  51      20.037  24.757   7.026  1.00  1.00              
ATOM    385  O   SER A  51      19.559  24.189   8.006  1.00  1.00              
ATOM    386  N   GLU A  52      21.205  24.349   6.500  1.00  1.00              
ATOM    387  CA  GLU A  52      21.783  23.093   6.890  1.00  1.00              
ATOM    388  CB  GLU A  52      23.143  22.793   6.236  1.00  1.00              
ATOM    389  CG  GLU A  52      23.599  21.353   6.501  1.00  1.00              
ATOM    390  CD  GLU A  52      24.849  21.046   5.684  1.00  1.00              
ATOM    391  OE1 GLU A  52      25.513  22.011   5.221  1.00  1.00              
ATOM    392  OE2 GLU A  52      25.155  19.835   5.513  1.00  1.00              
ATOM    393  C   GLU A  52      21.951  22.940   8.379  1.00  1.00              
ATOM    394  O   GLU A  52      21.695  21.858   8.903  1.00  1.00              
ATOM    395  N   ALA A  53      22.381  23.979   9.117  1.00  1.00              
ATOM    396  CA  ALA A  53      22.574  23.782  10.532  1.00  1.00              
ATOM    397  CB  ALA A  53      23.182  25.012  11.228  1.00  1.00              
ATOM    398  C   ALA A  53      21.272  23.487  11.222  1.00  1.00              
ATOM    399  O   ALA A  53      21.191  22.569  12.037  1.00  1.00              
ATOM    400  N   GLN A  54      20.211  24.259  10.913  1.00  1.00              
ATOM    401  CA  GLN A  54      18.936  24.078  11.549  1.00  1.00              
ATOM    402  CB  GLN A  54      17.908  25.147  11.138  1.00  1.00              
ATOM    403  CG  GLN A  54      16.478  24.863  11.614  1.00  1.00              
ATOM    404  CD  GLN A  54      16.386  24.982  13.129  1.00  1.00              
ATOM    405  OE1 GLN A  54      15.290  24.916  13.686  1.00  1.00              
ATOM    406  NE2 GLN A  54      17.547  25.161  13.813  1.00  1.00              
ATOM    407  C   GLN A  54      18.371  22.746  11.164  1.00  1.00              
ATOM    408  O   GLN A  54      17.792  22.046  11.994  1.00  1.00              
ATOM    409  N   VAL A  55      18.512  22.349   9.886  1.00  1.00              
ATOM    410  CA  VAL A  55      17.939  21.088   9.514  1.00  1.00              
ATOM    411  CB  VAL A  55      18.034  20.728   8.058  1.00  1.00              
ATOM    412  CG1 VAL A  55      17.755  19.222   7.914  1.00  1.00              
ATOM    413  CG2 VAL A  55      16.975  21.534   7.296  1.00  1.00              
ATOM    414  C   VAL A  55      18.601  19.989  10.269  1.00  1.00              
ATOM    415  O   VAL A  55      17.923  19.087  10.750  1.00  1.00              
ATOM    416  N   LEU A  56      19.937  20.040  10.412  1.00  1.00              
ATOM    417  CA  LEU A  56      20.645  18.969  11.050  1.00  1.00              
ATOM    418  CB  LEU A  56      22.175  19.201  11.068  1.00  1.00              
ATOM    419  CG  LEU A  56      23.057  18.080  11.676  1.00  1.00              
ATOM    420  CD1 LEU A  56      24.542  18.339  11.396  1.00  1.00              
ATOM    421  CD2 LEU A  56      22.849  17.906  13.185  1.00  1.00              
ATOM    422  C   LEU A  56      20.165  18.853  12.459  1.00  1.00              
ATOM    423  O   LEU A  56      19.930  17.753  12.953  1.00  1.00              
ATOM    424  N   LYS A  57      19.993  19.993  13.146  1.00  1.00              
ATOM    425  CA  LYS A  57      19.601  19.963  14.523  1.00  1.00              
ATOM    426  CB  LYS A  57      19.485  21.372  15.130  1.00  1.00              
ATOM    427  CG  LYS A  57      19.254  21.390  16.643  1.00  1.00              
ATOM    428  CD  LYS A  57      19.460  22.770  17.270  1.00  1.00              
ATOM    429  CE  LYS A  57      20.884  23.307  17.112  1.00  1.00              
ATOM    430  NZ  LYS A  57      21.002  24.631  17.763  1.00  1.00              
ATOM    431  C   LYS A  57      18.254  19.323  14.633  1.00  1.00              
ATOM    432  O   LYS A  57      18.034  18.485  15.503  1.00  1.00              
ATOM    433  N   ALA A  58      17.318  19.700  13.743  1.00  1.00              
ATOM    434  CA  ALA A  58      15.976  19.198  13.804  1.00  1.00              
ATOM    435  CB  ALA A  58      15.054  19.832  12.749  1.00  1.00              
ATOM    436  C   ALA A  58      15.976  17.719  13.577  1.00  1.00              
ATOM    437  O   ALA A  58      15.277  16.985  14.272  1.00  1.00              
ATOM    438  N   LEU A  59      16.770  17.235  12.602  1.00  1.00              
ATOM    439  CA  LEU A  59      16.779  15.832  12.302  1.00  1.00              
ATOM    440  CB  LEU A  59      17.687  15.438  11.125  1.00  1.00              
ATOM    441  CG  LEU A  59      17.085  15.624   9.726  1.00  1.00              
ATOM    442  CD1 LEU A  59      16.011  14.558   9.451  1.00  1.00              
ATOM    443  CD2 LEU A  59      16.563  17.052   9.517  1.00  1.00              
ATOM    444  C   LEU A  59      17.267  15.061  13.482  1.00  1.00              
ATOM    445  O   LEU A  59      16.711  14.014  13.803  1.00  1.00              
ATOM    446  N   ALA A  60      18.321  15.556  14.156  1.00  1.00              
ATOM    447  CA  ALA A  60      18.900  14.848  15.257  1.00  1.00              
ATOM    448  CB  ALA A  60      20.118  15.567  15.863  1.00  1.00              
ATOM    449  C   ALA A  60      17.881  14.728  16.335  1.00  1.00              
ATOM    450  O   ALA A  60      17.737  13.681  16.960  1.00  1.00              
ATOM    451  N   TRP A  61      17.133  15.815  16.563  1.00  1.00              
ATOM    452  CA  TRP A  61      16.163  15.881  17.606  1.00  1.00              
ATOM    453  CB  TRP A  61      15.435  17.236  17.591  1.00  1.00              
ATOM    454  CG  TRP A  61      14.628  17.563  18.822  1.00  1.00              
ATOM    455  CD2 TRP A  61      15.067  18.511  19.806  1.00  1.00              
ATOM    456  CD1 TRP A  61      13.395  17.136  19.218  1.00  1.00              
ATOM    457  NE1 TRP A  61      13.044  17.749  20.399  1.00  1.00              
ATOM    458  CE2 TRP A  61      14.063  18.603  20.769  1.00  1.00              
ATOM    459  CE3 TRP A  61      16.211  19.250  19.893  1.00  1.00              
ATOM    460  CZ2 TRP A  61      14.189  19.440  21.841  1.00  1.00              
ATOM    461  CZ3 TRP A  61      16.339  20.089  20.976  1.00  1.00              
ATOM    462  CH2 TRP A  61      15.347  20.181  21.931  1.00  1.00              
ATOM    463  C   TRP A  61      15.130  14.833  17.327  1.00  1.00              
ATOM    464  O   TRP A  61      14.770  14.068  18.219  1.00  1.00              
ATOM    465  N   LEU A  62      14.642  14.761  16.069  1.00  1.00              
ATOM    466  CA  LEU A  62      13.599  13.836  15.728  1.00  1.00              
ATOM    467  CB  LEU A  62      13.079  13.913  14.271  1.00  1.00              
ATOM    468  CG  LEU A  62      12.160  15.111  13.963  1.00  1.00              
ATOM    469  CD1 LEU A  62      11.538  14.998  12.560  1.00  1.00              
ATOM    470  CD2 LEU A  62      11.094  15.276  15.055  1.00  1.00              
ATOM    471  C   LEU A  62      14.085  12.451  15.916  1.00  1.00              
ATOM    472  O   LEU A  62      13.360  11.628  16.465  1.00  1.00              
ATOM    473  N   LEU A  63      15.330  12.169  15.490  1.00  1.00              
ATOM    474  CA  LEU A  63      15.860  10.844  15.542  1.00  1.00              
ATOM    475  CB  LEU A  63      17.184  10.611  14.806  1.00  1.00              
ATOM    476  CG  LEU A  63      17.046  10.702  13.277  1.00  1.00              
ATOM    477  CD1 LEU A  63      18.264  10.082  12.581  1.00  1.00              
ATOM    478  CD2 LEU A  63      15.712  10.124  12.779  1.00  1.00              
ATOM    479  C   LEU A  63      16.011  10.372  16.939  1.00  1.00              
ATOM    480  O   LEU A  63      15.902   9.168  17.123  1.00  1.00              
ATOM    481  N   ALA A  64      16.256  11.270  17.928  1.00  1.00              
ATOM    482  CA  ALA A  64      16.424  10.907  19.315  1.00  1.00              
ATOM    483  CB  ALA A  64      15.096  10.635  20.047  1.00  1.00              
ATOM    484  C   ALA A  64      17.283   9.689  19.435  1.00  1.00              
ATOM    485  O   ALA A  64      16.811   8.566  19.321  1.00  1.00              
ATOM    486  N   ALA A  65      18.549   9.872  19.842  1.00  1.00              
ATOM    487  CA  ALA A  65      19.602   8.897  19.710  1.00  1.00              
ATOM    488  CB  ALA A  65      20.834   9.265  20.549  1.00  1.00              
ATOM    489  C   ALA A  65      19.189   7.503  20.103  1.00  1.00              
ATOM    490  O   ALA A  65      19.665   6.554  19.484  1.00  1.00              
ATOM    491  N   ASN A  66      18.329   7.289  21.113  1.00  1.00              
ATOM    492  CA  ASN A  66      18.051   5.909  21.399  1.00  1.00              
ATOM    493  CB  ASN A  66      17.213   5.685  22.666  1.00  1.00              
ATOM    494  CG  ASN A  66      17.452   4.243  23.089  1.00  1.00              
ATOM    495  OD1 ASN A  66      16.807   3.758  24.016  1.00  1.00              
ATOM    496  ND2 ASN A  66      18.404   3.546  22.411  1.00  1.00              
ATOM    497  C   ASN A  66      17.382   5.184  20.250  1.00  1.00              
ATOM    498  O   ASN A  66      17.857   4.117  19.869  1.00  1.00              
ATOM    499  N   PRO A  67      16.318   5.675  19.661  1.00  1.00              
ATOM    500  CA  PRO A  67      15.678   4.949  18.589  1.00  1.00              
ATOM    501  CD  PRO A  67      15.334   6.437  20.411  1.00  1.00              
ATOM    502  CB  PRO A  67      14.223   5.420  18.539  1.00  1.00              
ATOM    503  CG  PRO A  67      14.184   6.669  19.424  1.00  1.00              
ATOM    504  C   PRO A  67      16.345   5.056  17.274  1.00  1.00              
ATOM    505  O   PRO A  67      15.761   4.532  16.325  1.00  1.00              
ATOM    506  N   SER A  68      17.498   5.750  17.169  1.00  1.00              
ATOM    507  CA  SER A  68      18.062   5.865  15.863  1.00  1.00              
ATOM    508  CB  SER A  68      19.253   6.816  15.755  1.00  1.00              
ATOM    509  OG  SER A  68      18.752   8.133  15.939  1.00  1.00              
ATOM    510  C   SER A  68      18.298   4.485  15.387  1.00  1.00              
ATOM    511  O   SER A  68      18.784   3.612  16.100  1.00  1.00              
ATOM    512  N   ALA A  69      17.855   4.224  14.158  1.00  1.00              
ATOM    513  CA  ALA A  69      17.889   2.863  13.772  1.00  1.00              
ATOM    514  CB  ALA A  69      17.246   2.610  12.408  1.00  1.00              
ATOM    515  C   ALA A  69      19.317   2.450  13.674  1.00  1.00              
ATOM    516  O   ALA A  69      20.201   3.296  13.797  1.00  1.00              
ATOM    517  N   PRO A  70      19.587   1.168  13.556  1.00  1.00              
ATOM    518  CA  PRO A  70      20.934   0.770  13.274  1.00  1.00              
ATOM    519  CD  PRO A  70      18.838   0.103  14.194  1.00  1.00              
ATOM    520  CB  PRO A  70      20.975  -0.752  13.393  1.00  1.00              
ATOM    521  CG  PRO A  70      19.505  -1.163  13.624  1.00  1.00              
ATOM    522  C   PRO A  70      21.070   1.349  11.916  1.00  1.00              
ATOM    523  O   PRO A  70      20.290   0.992  11.040  1.00  1.00              
ATOM    524  N   PRO A  71      22.050   2.174  11.755  1.00  1.00              
ATOM    525  CA  PRO A  71      22.159   3.097  10.662  1.00  1.00              
ATOM    526  CD  PRO A  71      23.300   2.019  12.476  1.00  1.00              
ATOM    527  CB  PRO A  71      23.440   3.879  10.938  1.00  1.00              
ATOM    528  CG  PRO A  71      24.315   2.863  11.690  1.00  1.00              
ATOM    529  C   PRO A  71      22.159   2.657   9.226  1.00  1.00              
ATOM    530  O   PRO A  71      21.526   3.338   8.422  1.00  1.00              
ATOM    531  N   GLY A  72      22.852   1.562   8.866  1.00  1.00              
ATOM    532  CA  GLY A  72      23.067   1.246   7.476  1.00  1.00              
ATOM    533  C   GLY A  72      21.811   0.970   6.718  1.00  1.00              
ATOM    534  O   GLY A  72      21.636   1.469   5.608  1.00  1.00              
ATOM    535  N   GLN A  73      20.900   0.165   7.283  1.00  1.00              
ATOM    536  CA  GLN A  73      19.738  -0.215   6.536  1.00  1.00              
ATOM    537  CB  GLN A  73      18.846  -1.186   7.326  1.00  1.00              
ATOM    538  CG  GLN A  73      19.527  -2.517   7.653  1.00  1.00              
ATOM    539  CD  GLN A  73      18.573  -3.327   8.519  1.00  1.00              
ATOM    540  OE1 GLN A  73      18.864  -3.611   9.680  1.00  1.00              
ATOM    541  NE2 GLN A  73      17.400  -3.705   7.944  1.00  1.00              
ATOM    542  C   GLN A  73      18.913   1.002   6.255  1.00  1.00              
ATOM    543  O   GLN A  73      18.436   1.195   5.139  1.00  1.00              
ATOM    544  N   GLY A  74      18.741   1.860   7.276  1.00  1.00              
ATOM    545  CA  GLY A  74      17.906   3.017   7.175  1.00  1.00              
ATOM    546  C   GLY A  74      18.440   3.972   6.165  1.00  1.00              
ATOM    547  O   GLY A  74      17.671   4.546   5.398  1.00  1.00              
ATOM    548  N   LEU A  75      19.763   4.206   6.148  1.00  1.00              
ATOM    549  CA  LEU A  75      20.269   5.145   5.198  1.00  1.00              
ATOM    550  CB  LEU A  75      21.685   5.660   5.488  1.00  1.00              
ATOM    551  CG  LEU A  75      21.698   6.666   6.663  1.00  1.00              
ATOM    552  CD1 LEU A  75      20.905   7.940   6.318  1.00  1.00              
ATOM    553  CD2 LEU A  75      21.220   6.024   7.975  1.00  1.00              
ATOM    554  C   LEU A  75      20.130   4.609   3.821  1.00  1.00              
ATOM    555  O   LEU A  75      19.886   5.368   2.888  1.00  1.00              
ATOM    556  N   GLU A  76      20.276   3.287   3.653  1.00  1.00              
ATOM    557  CA  GLU A  76      20.145   2.718   2.351  1.00  1.00              
ATOM    558  CB  GLU A  76      20.338   1.191   2.356  1.00  1.00              
ATOM    559  CG  GLU A  76      21.671   0.743   2.962  1.00  1.00              
ATOM    560  CD  GLU A  76      22.817   1.276   2.114  1.00  1.00              
ATOM    561  OE1 GLU A  76      22.969   0.803   0.955  1.00  1.00              
ATOM    562  OE2 GLU A  76      23.561   2.156   2.620  1.00  1.00              
ATOM    563  C   GLU A  76      18.743   2.980   1.901  1.00  1.00              
ATOM    564  O   GLU A  76      18.523   3.391   0.766  1.00  1.00              
ATOM    565  N   VAL A  77      17.747   2.777   2.789  1.00  1.00              
ATOM    566  CA  VAL A  77      16.390   2.944   2.343  1.00  1.00              
ATOM    567  CB  VAL A  77      15.337   2.474   3.310  1.00  1.00              
ATOM    568  CG1 VAL A  77      15.350   3.346   4.573  1.00  1.00              
ATOM    569  CG2 VAL A  77      13.987   2.493   2.574  1.00  1.00              
ATOM    570  C   VAL A  77      16.126   4.375   2.005  1.00  1.00              
ATOM    571  O   VAL A  77      15.443   4.660   1.025  1.00  1.00              
ATOM    572  N   LEU A  78      16.665   5.316   2.800  1.00  1.00              
ATOM    573  CA  LEU A  78      16.392   6.703   2.588  1.00  1.00              
ATOM    574  CB  LEU A  78      17.005   7.637   3.649  1.00  1.00              
ATOM    575  CG  LEU A  78      16.493   7.412   5.087  1.00  1.00              
ATOM    576  CD1 LEU A  78      16.921   8.563   6.007  1.00  1.00              
ATOM    577  CD2 LEU A  78      14.983   7.151   5.134  1.00  1.00              
ATOM    578  C   LEU A  78      16.943   7.119   1.266  1.00  1.00              
ATOM    579  O   LEU A  78      16.313   7.888   0.544  1.00  1.00              
ATOM    580  N   ARG A  79      18.145   6.632   0.912  1.00  1.00              
ATOM    581  CA  ARG A  79      18.760   7.040  -0.312  1.00  1.00              
ATOM    582  CB  ARG A  79      20.200   6.526  -0.458  1.00  1.00              
ATOM    583  CG  ARG A  79      21.122   7.055   0.645  1.00  1.00              
ATOM    584  CD  ARG A  79      22.601   6.755   0.408  1.00  1.00              
ATOM    585  NE  ARG A  79      23.240   8.018  -0.054  1.00  1.00              
ATOM    586  CZ  ARG A  79      23.776   8.872   0.864  1.00  1.00              
ATOM    587  NH1 ARG A  79      23.749   8.548   2.190  1.00  1.00              
ATOM    588  NH2 ARG A  79      24.348  10.043   0.458  1.00  1.00              
ATOM    589  C   ARG A  79      17.929   6.561  -1.458  1.00  1.00              
ATOM    590  O   ARG A  79      17.738   7.283  -2.434  1.00  1.00              
ATOM    591  N   GLU A  80      17.399   5.329  -1.354  1.00  1.00              
ATOM    592  CA  GLU A  80      16.617   4.739  -2.399  1.00  1.00              
ATOM    593  CB  GLU A  80      16.192   3.302  -2.056  1.00  1.00              
ATOM    594  CG  GLU A  80      15.524   2.553  -3.208  1.00  1.00              
ATOM    595  CD  GLU A  80      15.349   1.104  -2.774  1.00  1.00              
ATOM    596  OE1 GLU A  80      15.897   0.735  -1.700  1.00  1.00              
ATOM    597  OE2 GLU A  80      14.666   0.346  -3.513  1.00  1.00              
ATOM    598  C   GLU A  80      15.377   5.550  -2.595  1.00  1.00              
ATOM    599  O   GLU A  80      15.000   5.849  -3.727  1.00  1.00              
ATOM    600  N   VAL A  81      14.715   5.944  -1.492  1.00  1.00              
ATOM    601  CA  VAL A  81      13.502   6.695  -1.593  1.00  1.00              
ATOM    602  CB  VAL A  81      12.740   6.815  -0.298  1.00  1.00              
ATOM    603  CG1 VAL A  81      13.686   7.179   0.852  1.00  1.00              
ATOM    604  CG2 VAL A  81      11.607   7.832  -0.518  1.00  1.00              
ATOM    605  C   VAL A  81      13.764   8.036  -2.214  1.00  1.00              
ATOM    606  O   VAL A  81      12.947   8.517  -2.996  1.00  1.00              
ATOM    607  N   LEU A  82      14.903   8.689  -1.905  1.00  1.00              
ATOM    608  CA  LEU A  82      15.125   9.991  -2.460  1.00  1.00              
ATOM    609  CB  LEU A  82      16.363  10.727  -1.945  1.00  1.00              
ATOM    610  CG  LEU A  82      16.587  10.665  -0.430  1.00  1.00              
ATOM    611  CD1 LEU A  82      17.500  11.807   0.030  1.00  1.00              
ATOM    612  CD2 LEU A  82      15.290  10.466   0.360  1.00  1.00              
ATOM    613  C   LEU A  82      15.290   9.883  -3.950  1.00  1.00              
ATOM    614  O   LEU A  82      14.786  10.730  -4.682  1.00  1.00              
ATOM    615  N   GLN A  83      16.013   8.854  -4.448  1.00  1.00              
ATOM    616  CA  GLN A  83      16.240   8.726  -5.867  1.00  1.00              
ATOM    617  CB  GLN A  83      17.222   7.602  -6.255  1.00  1.00              
ATOM    618  CG  GLN A  83      16.728   6.183  -5.974  1.00  1.00              
ATOM    619  CD  GLN A  83      17.819   5.216  -6.418  1.00  1.00              
ATOM    620  OE1 GLN A  83      18.891   5.147  -5.819  1.00  1.00              
ATOM    621  NE2 GLN A  83      17.542   4.451  -7.508  1.00  1.00              
ATOM    622  C   GLN A  83      14.925   8.462  -6.541  1.00  1.00              
ATOM    623  O   GLN A  83      14.642   8.976  -7.619  1.00  1.00              
ATOM    624  N   ALA A  84      14.106   7.646  -5.862  1.00  1.00              
ATOM    625  CA  ALA A  84      12.794   7.107  -6.084  1.00  1.00              
ATOM    626  CB  ALA A  84      12.387   6.021  -5.084  1.00  1.00              
ATOM    627  C   ALA A  84      11.752   8.155  -5.987  1.00  1.00              
ATOM    628  O   ALA A  84      10.581   7.788  -5.951  1.00  1.00              
ATOM    629  N   ARG A  85      12.171   9.421  -5.768  1.00  1.00              
ATOM    630  CA  ARG A  85      11.416  10.617  -5.498  1.00  1.00              
ATOM    631  CB  ARG A  85      12.199  11.801  -4.898  1.00  1.00              
ATOM    632  CG  ARG A  85      11.202  12.572  -4.050  1.00  1.00              
ATOM    633  CD  ARG A  85      10.749  13.878  -4.659  1.00  1.00              
ATOM    634  NE  ARG A  85      11.353  14.926  -3.811  1.00  1.00              
ATOM    635  CZ  ARG A  85      12.563  15.446  -4.126  1.00  1.00              
ATOM    636  NH1 ARG A  85      13.091  15.255  -5.367  1.00  1.00              
ATOM    637  NH2 ARG A  85      13.256  16.121  -3.173  1.00  1.00              
ATOM    638  C   ARG A  85      10.547  10.992  -6.665  1.00  1.00              
ATOM    639  O   ARG A  85      10.448  12.142  -7.093  1.00  1.00              
ATOM    640  N   ARG A  86       9.889   9.936  -7.181  1.00  1.00              
ATOM    641  CA  ARG A  86       9.005   9.645  -8.271  1.00  1.00              
ATOM    642  CB  ARG A  86       8.439   8.219  -8.160  1.00  1.00              
ATOM    643  CG  ARG A  86       7.616   7.747  -9.357  1.00  1.00              
ATOM    644  CD  ARG A  86       7.084   6.324  -9.176  1.00  1.00              
ATOM    645  NE  ARG A  86       5.879   6.406  -8.302  1.00  1.00              
ATOM    646  CZ  ARG A  86       5.538   5.352  -7.506  1.00  1.00              
ATOM    647  NH1 ARG A  86       6.316   4.232  -7.481  1.00  1.00              
ATOM    648  NH2 ARG A  86       4.416   5.421  -6.731  1.00  1.00              
ATOM    649  C   ARG A  86       7.863  10.608  -8.226  1.00  1.00              
ATOM    650  O   ARG A  86       6.961  10.548  -9.055  1.00  1.00              
ATOM    651  N   GLN A  87       7.830  11.428  -7.167  1.00  1.00              
ATOM    652  CA  GLN A  87       7.027  12.569  -6.878  1.00  1.00              
ATOM    653  CB  GLN A  87       7.190  13.008  -5.439  1.00  1.00              
ATOM    654  CG  GLN A  87       6.945  11.872  -4.460  1.00  1.00              
ATOM    655  CD  GLN A  87       6.780  12.635  -3.189  1.00  1.00              
ATOM    656  OE1 GLN A  87       7.424  12.435  -2.162  1.00  1.00              
ATOM    657  NE2 GLN A  87       5.874  13.630  -3.324  1.00  1.00              
ATOM    658  C   GLN A  87       7.456  13.733  -7.753  1.00  1.00              
ATOM    659  O   GLN A  87       6.895  14.804  -7.553  1.00  1.00              
ATOM    660  N   PRO A  88       8.355  13.539  -8.731  1.00  1.00              
ATOM    661  CA  PRO A  88       9.283  14.555  -9.172  1.00  1.00              
ATOM    662  CD  PRO A  88       7.713  13.053  -9.956  1.00  1.00              
ATOM    663  CB  PRO A  88       9.580  14.348 -10.653  1.00  1.00              
ATOM    664  CG  PRO A  88       8.244  13.834 -11.162  1.00  1.00              
ATOM    665  C   PRO A  88       8.904  15.950  -8.931  1.00  1.00              
ATOM    666  O   PRO A  88       8.356  16.637  -9.792  1.00  1.00              
ATOM    667  N   GLY A  89       9.264  16.343  -7.713  1.00  1.00              
ATOM    668  CA  GLY A  89       9.194  17.642  -7.174  1.00  1.00              
ATOM    669  C   GLY A  89      10.443  17.648  -6.369  1.00  1.00              
ATOM    670  O   GLY A  89      10.569  16.900  -5.402  1.00  1.00              
ATOM    671  N   ALA A  90      11.415  18.484  -6.758  1.00  1.00              
ATOM    672  CA  ALA A  90      12.639  18.551  -6.020  1.00  1.00              
ATOM    673  CB  ALA A  90      13.614  19.606  -6.565  1.00  1.00              
ATOM    674  C   ALA A  90      12.193  18.985  -4.662  1.00  1.00              
ATOM    675  O   ALA A  90      12.792  18.682  -3.629  1.00  1.00              
ATOM    676  N   GLN A  91      11.115  19.779  -4.643  1.00  1.00              
ATOM    677  CA  GLN A  91      10.589  20.143  -3.381  1.00  1.00              
ATOM    678  CB  GLN A  91       9.502  21.221  -3.477  1.00  1.00              
ATOM    679  CG  GLN A  91       9.203  21.909  -2.148  1.00  1.00              
ATOM    680  CD  GLN A  91       8.442  23.192  -2.453  1.00  1.00              
ATOM    681  OE1 GLN A  91       8.016  23.438  -3.581  1.00  1.00              
ATOM    682  NE2 GLN A  91       8.275  24.046  -1.409  1.00  1.00              
ATOM    683  C   GLN A  91      10.031  18.892  -2.802  1.00  1.00              
ATOM    684  O   GLN A  91       9.178  18.212  -3.368  1.00  1.00              
ATOM    685  N   TRP A  92      10.585  18.555  -1.644  1.00  1.00              
ATOM    686  CA  TRP A  92      10.327  17.417  -0.837  1.00  1.00              
ATOM    687  CB  TRP A  92      11.747  16.840  -0.847  1.00  1.00              
ATOM    688  CG  TRP A  92      12.171  15.423  -0.624  1.00  1.00              
ATOM    689  CD2 TRP A  92      13.493  15.183  -0.133  1.00  1.00              
ATOM    690  CD1 TRP A  92      11.691  14.222  -1.055  1.00  1.00              
ATOM    691  NE1 TRP A  92      12.653  13.253  -0.888  1.00  1.00              
ATOM    692  CE2 TRP A  92      13.763  13.839  -0.322  1.00  1.00              
ATOM    693  CE3 TRP A  92      14.429  16.040   0.373  1.00  1.00              
ATOM    694  CZ2 TRP A  92      14.987  13.342  -0.011  1.00  1.00              
ATOM    695  CZ3 TRP A  92      15.639  15.520   0.759  1.00  1.00              
ATOM    696  CH2 TRP A  92      15.904  14.192   0.562  1.00  1.00              
ATOM    697  C   TRP A  92      10.014  18.254   0.369  1.00  1.00              
ATOM    698  O   TRP A  92      10.893  18.964   0.854  1.00  1.00              
ATOM    699  N   ASP A  93       8.758  18.285   0.861  1.00  1.00              
ATOM    700  CA  ASP A  93       8.570  19.281   1.882  1.00  1.00              
ATOM    701  CB  ASP A  93       7.122  19.514   2.327  1.00  1.00              
ATOM    702  CG  ASP A  93       6.302  20.113   1.199  1.00  1.00              
ATOM    703  OD1 ASP A  93       6.310  21.362   1.030  1.00  1.00              
ATOM    704  OD2 ASP A  93       5.627  19.309   0.507  1.00  1.00              
ATOM    705  C   ASP A  93       9.316  18.827   3.075  1.00  1.00              
ATOM    706  O   ASP A  93       9.575  17.636   3.249  1.00  1.00              
ATOM    707  N   LEU A  94       9.678  19.794   3.929  1.00  1.00              
ATOM    708  CA  LEU A  94      10.480  19.457   5.050  1.00  1.00              
ATOM    709  CB  LEU A  94      10.878  20.656   5.924  1.00  1.00              
ATOM    710  CG  LEU A  94      12.090  20.368   6.839  1.00  1.00              
ATOM    711  CD1 LEU A  94      11.792  19.379   7.967  1.00  1.00              
ATOM    712  CD2 LEU A  94      13.281  19.895   5.998  1.00  1.00              
ATOM    713  C   LEU A  94       9.673  18.502   5.846  1.00  1.00              
ATOM    714  O   LEU A  94      10.224  17.518   6.321  1.00  1.00              
ATOM    715  N   ARG A  95       8.343  18.718   5.965  1.00  1.00              
ATOM    716  CA  ARG A  95       7.587  17.822   6.802  1.00  1.00              
ATOM    717  CB  ARG A  95       6.101  18.171   7.025  1.00  1.00              
ATOM    718  CG  ARG A  95       5.448  17.199   8.021  1.00  1.00              
ATOM    719  CD  ARG A  95       3.918  17.232   8.099  1.00  1.00              
ATOM    720  NE  ARG A  95       3.498  18.425   8.888  1.00  1.00              
ATOM    721  CZ  ARG A  95       2.245  18.465   9.428  1.00  1.00              
ATOM    722  NH1 ARG A  95       1.402  17.401   9.279  1.00  1.00              
ATOM    723  NH2 ARG A  95       1.833  19.572  10.113  1.00  1.00              
ATOM    724  C   ARG A  95       7.628  16.447   6.228  1.00  1.00              
ATOM    725  O   ARG A  95       7.751  15.474   6.968  1.00  1.00              
ATOM    726  N   GLU A  96       7.526  16.325   4.892  1.00  1.00              
ATOM    727  CA  GLU A  96       7.504  15.027   4.292  1.00  1.00              
ATOM    728  CB  GLU A  96       7.243  15.035   2.780  1.00  1.00              
ATOM    729  CG  GLU A  96       7.453  13.658   2.146  1.00  1.00              
ATOM    730  CD  GLU A  96       6.505  12.654   2.791  1.00  1.00              
ATOM    731  OE1 GLU A  96       5.313  12.648   2.398  1.00  1.00              
ATOM    732  OE2 GLU A  96       6.943  11.874   3.677  1.00  1.00              
ATOM    733  C   GLU A  96       8.801  14.348   4.521  1.00  1.00              
ATOM    734  O   GLU A  96       8.836  13.149   4.779  1.00  1.00              
ATOM    735  N   PHE A  97       9.909  15.093   4.432  1.00  1.00              
ATOM    736  CA  PHE A  97      11.163  14.435   4.541  1.00  1.00              
ATOM    737  CB  PHE A  97      12.318  15.281   3.995  1.00  1.00              
ATOM    738  CG  PHE A  97      13.331  14.284   3.558  1.00  1.00              
ATOM    739  CD1 PHE A  97      12.921  13.173   2.857  1.00  1.00              
ATOM    740  CD2 PHE A  97      14.660  14.418   3.878  1.00  1.00              
ATOM    741  CE1 PHE A  97      13.828  12.223   2.451  1.00  1.00              
ATOM    742  CE2 PHE A  97      15.571  13.474   3.470  1.00  1.00              
ATOM    743  CZ  PHE A  97      15.158  12.375   2.758  1.00  1.00              
ATOM    744  C   PHE A  97      11.359  13.947   5.944  1.00  1.00              
ATOM    745  O   PHE A  97      11.905  12.863   6.137  1.00  1.00              
ATOM    746  N   LEU A  98      10.918  14.721   6.962  1.00  1.00              
ATOM    747  CA  LEU A  98      11.067  14.290   8.323  1.00  1.00              
ATOM    748  CB  LEU A  98      10.697  15.335   9.396  1.00  1.00              
ATOM    749  CG  LEU A  98      11.651  16.546   9.447  1.00  1.00              
ATOM    750  CD1 LEU A  98      11.468  17.352  10.742  1.00  1.00              
ATOM    751  CD2 LEU A  98      13.109  16.131   9.214  1.00  1.00              
ATOM    752  C   LEU A  98      10.238  13.066   8.560  1.00  1.00              
ATOM    753  O   LEU A  98      10.676  12.148   9.248  1.00  1.00              
ATOM    754  N   VAL A  99       9.014  13.014   8.001  1.00  1.00              
ATOM    755  CA  VAL A  99       8.146  11.901   8.241  1.00  1.00              
ATOM    756  CB  VAL A  99       6.766  12.128   7.703  1.00  1.00              
ATOM    757  CG1 VAL A  99       5.918  10.888   8.022  1.00  1.00              
ATOM    758  CG2 VAL A  99       6.215  13.440   8.297  1.00  1.00              
ATOM    759  C   VAL A  99       8.750  10.669   7.639  1.00  1.00              
ATOM    760  O   VAL A  99       8.707   9.599   8.243  1.00  1.00              
ATOM    761  N   SER A 100       9.345  10.790   6.435  1.00  1.00              
ATOM    762  CA  SER A 100       9.937   9.663   5.769  1.00  1.00              
ATOM    763  CB  SER A 100      10.536   9.998   4.390  1.00  1.00              
ATOM    764  OG  SER A 100      11.100   8.832   3.808  1.00  1.00              
ATOM    765  C   SER A 100      11.071   9.160   6.600  1.00  1.00              
ATOM    766  O   SER A 100      11.220   7.956   6.802  1.00  1.00              
ATOM    767  N   ALA A 101      11.901  10.088   7.116  1.00  1.00              
ATOM    768  CA  ALA A 101      13.055   9.725   7.871  1.00  1.00              
ATOM    769  CB  ALA A 101      13.920  10.926   8.288  1.00  1.00              
ATOM    770  C   ALA A 101      12.612   9.026   9.094  1.00  1.00              
ATOM    771  O   ALA A 101      13.255   8.072   9.506  1.00  1.00              
ATOM    772  N   TYR A 102      11.526   9.480   9.737  1.00  1.00              
ATOM    773  CA  TYR A 102      11.159   8.824  10.943  1.00  1.00              
ATOM    774  CB  TYR A 102      10.340   9.705  11.878  1.00  1.00              
ATOM    775  CG  TYR A 102      11.108   9.520  13.143  1.00  1.00              
ATOM    776  CD1 TYR A 102      12.465   9.780  13.146  1.00  1.00              
ATOM    777  CD2 TYR A 102      10.509   9.126  14.312  1.00  1.00              
ATOM    778  CE1 TYR A 102      13.223   9.625  14.281  1.00  1.00              
ATOM    779  CE2 TYR A 102      11.262   8.970  15.454  1.00  1.00              
ATOM    780  CZ  TYR A 102      12.615   9.213  15.440  1.00  1.00              
ATOM    781  OH  TYR A 102      13.378   9.053  16.616  1.00  1.00              
ATOM    782  C   TYR A 102      10.600   7.458  10.656  1.00  1.00              
ATOM    783  O   TYR A 102      10.892   6.528  11.399  1.00  1.00              
ATOM    784  N   PHE A 103       9.823   7.290   9.559  1.00  1.00              
ATOM    785  CA  PHE A 103       9.245   6.029   9.157  1.00  1.00              
ATOM    786  CB  PHE A 103       8.222   6.062   8.021  1.00  1.00              
ATOM    787  CG  PHE A 103       6.984   6.338   8.774  1.00  1.00              
ATOM    788  CD1 PHE A 103       6.574   5.416   9.705  1.00  1.00              
ATOM    789  CD2 PHE A 103       6.241   7.471   8.566  1.00  1.00              
ATOM    790  CE1 PHE A 103       5.435   5.631  10.433  1.00  1.00              
ATOM    791  CE2 PHE A 103       5.101   7.686   9.293  1.00  1.00              
ATOM    792  CZ  PHE A 103       4.698   6.767  10.227  1.00  1.00              
ATOM    793  C   PHE A 103      10.282   5.047   8.776  1.00  1.00              
ATOM    794  O   PHE A 103       9.991   3.855   8.730  1.00  1.00              
ATOM    795  N   SER A 104      11.465   5.507   8.346  1.00  1.00              
ATOM    796  CA  SER A 104      12.495   4.537   8.147  1.00  1.00              
ATOM    797  CB  SER A 104      13.352   4.700   6.888  1.00  1.00              
ATOM    798  OG  SER A 104      12.639   4.190   5.773  1.00  1.00              
ATOM    799  C   SER A 104      13.355   4.668   9.359  1.00  1.00              
ATOM    800  O   SER A 104      13.303   5.660  10.075  1.00  1.00              
ATOM    801  N   LEU A 105      14.104   3.620   9.698  1.00  1.00              
ATOM    802  CA  LEU A 105      14.980   3.702  10.830  1.00  1.00              
ATOM    803  CB  LEU A 105      15.821   4.999  10.892  1.00  1.00              
ATOM    804  CG  LEU A 105      16.859   5.206   9.770  1.00  1.00              
ATOM    805  CD1 LEU A 105      18.076   4.283   9.931  1.00  1.00              
ATOM    806  CD2 LEU A 105      16.207   5.103   8.382  1.00  1.00              
ATOM    807  C   LEU A 105      14.181   3.660  12.110  1.00  1.00              
ATOM    808  O   LEU A 105      14.695   3.246  13.145  1.00  1.00              
ATOM    809  N   HIS A 106      12.888   4.046  12.093  1.00  1.00              
ATOM    810  CA  HIS A 106      12.116   4.022  13.310  1.00  1.00              
ATOM    811  ND1 HIS A 106      13.744   6.336  15.523  1.00  1.00              
ATOM    812  CG  HIS A 106      13.239   6.090  14.265  1.00  1.00              
ATOM    813  CB  HIS A 106      11.942   5.403  13.964  1.00  1.00              
ATOM    814  NE2 HIS A 106      15.195   7.197  14.074  1.00  1.00              
ATOM    815  CD2 HIS A 106      14.141   6.619  13.395  1.00  1.00              
ATOM    816  CE1 HIS A 106      14.913   7.006  15.347  1.00  1.00              
ATOM    817  C   HIS A 106      10.767   3.574  12.932  1.00  1.00              
ATOM    818  O   HIS A 106      10.058   4.325  12.268  1.00  1.00              
ATOM    819  N   GLY A 107      10.354   2.376  13.390  1.00  1.00              
ATOM    820  CA  GLY A 107       9.068   1.929  12.947  1.00  1.00              
ATOM    821  C   GLY A 107       9.211   1.863  11.460  1.00  1.00              
ATOM    822  O   GLY A 107       8.872   2.791  10.734  1.00  1.00              
ATOM    823  N   ARG A 108       9.667   0.726  10.940  1.00  1.00              
ATOM    824  CA  ARG A 108      10.164   0.737   9.604  1.00  1.00              
ATOM    825  CB  ARG A 108      10.895  -0.509   9.176  1.00  1.00              
ATOM    826  CG  ARG A 108      12.353  -0.373   9.592  1.00  1.00              
ATOM    827  CD  ARG A 108      13.055   0.799   8.905  1.00  1.00              
ATOM    828  NE  ARG A 108      14.456   0.796   9.401  1.00  1.00              
ATOM    829  CZ  ARG A 108      15.456   1.365   8.669  1.00  1.00              
ATOM    830  NH1 ARG A 108      15.168   2.035   7.514  1.00  1.00              
ATOM    831  NH2 ARG A 108      16.743   1.258   9.108  1.00  1.00              
ATOM    832  C   ARG A 108       9.275   1.214   8.535  1.00  1.00              
ATOM    833  O   ARG A 108       9.793   1.453   7.454  1.00  1.00              
ATOM    834  N   LEU A 109       7.965   1.331   8.771  1.00  1.00              
ATOM    835  CA  LEU A 109       7.050   1.817   7.789  1.00  1.00              
ATOM    836  CB  LEU A 109       6.843   3.309   7.662  1.00  1.00              
ATOM    837  CG  LEU A 109       5.590   3.414   6.792  1.00  1.00              
ATOM    838  CD1 LEU A 109       4.449   2.611   7.435  1.00  1.00              
ATOM    839  CD2 LEU A 109       5.174   4.851   6.532  1.00  1.00              
ATOM    840  C   LEU A 109       7.257   1.228   6.431  1.00  1.00              
ATOM    841  O   LEU A 109       8.134   1.623   5.666  1.00  1.00              
ATOM    842  N   ASP A 110       6.407   0.234   6.110  1.00  1.00              
ATOM    843  CA  ASP A 110       6.505  -0.527   4.895  1.00  1.00              
ATOM    844  CB  ASP A 110       5.273  -1.403   4.605  1.00  1.00              
ATOM    845  CG  ASP A 110       5.622  -2.430   3.528  1.00  1.00              
ATOM    846  OD1 ASP A 110       5.942  -2.031   2.378  1.00  1.00              
ATOM    847  OD2 ASP A 110       5.573  -3.646   3.853  1.00  1.00              
ATOM    848  C   ASP A 110       6.716   0.394   3.745  1.00  1.00              
ATOM    849  O   ASP A 110       6.163   1.492   3.679  1.00  1.00              
ATOM    850  N   GLU A 111       7.582  -0.047   2.821  1.00  1.00              
ATOM    851  CA  GLU A 111       8.000   0.795   1.754  1.00  1.00              
ATOM    852  CB  GLU A 111       8.977   0.133   0.765  1.00  1.00              
ATOM    853  CG  GLU A 111      10.416   0.073   1.297  1.00  1.00              
ATOM    854  CD  GLU A 111      11.108   1.414   1.043  1.00  1.00              
ATOM    855  OE1 GLU A 111      10.660   2.445   1.612  1.00  1.00              
ATOM    856  OE2 GLU A 111      12.106   1.418   0.272  1.00  1.00              
ATOM    857  C   GLU A 111       6.810   1.296   1.029  1.00  1.00              
ATOM    858  O   GLU A 111       6.782   2.459   0.640  1.00  1.00              
ATOM    859  N   ASP A 112       5.773   0.467   0.857  1.00  1.00              
ATOM    860  CA  ASP A 112       4.663   0.980   0.116  1.00  1.00              
ATOM    861  CB  ASP A 112       3.557  -0.061  -0.134  1.00  1.00              
ATOM    862  CG  ASP A 112       2.953  -0.492   1.194  1.00  1.00              
ATOM    863  OD1 ASP A 112       3.731  -0.784   2.138  1.00  1.00              
ATOM    864  OD2 ASP A 112       1.696  -0.547   1.273  1.00  1.00              
ATOM    865  C   ASP A 112       4.064   2.140   0.844  1.00  1.00              
ATOM    866  O   ASP A 112       3.730   3.147   0.223  1.00  1.00              
ATOM    867  N   VAL A 113       3.901   2.049   2.177  1.00  1.00              
ATOM    868  CA  VAL A 113       3.271   3.155   2.824  1.00  1.00              
ATOM    869  CB  VAL A 113       2.625   2.865   4.130  1.00  1.00              
ATOM    870  CG1 VAL A 113       2.068   4.195   4.662  1.00  1.00              
ATOM    871  CG2 VAL A 113       1.513   1.842   3.840  1.00  1.00              
ATOM    872  C   VAL A 113       4.149   4.366   2.868  1.00  1.00              
ATOM    873  O   VAL A 113       3.626   5.473   2.797  1.00  1.00              
ATOM    874  N   ILE A 114       5.488   4.244   3.005  1.00  1.00              
ATOM    875  CA  ILE A 114       6.207   5.487   2.955  1.00  1.00              
ATOM    876  CB  ILE A 114       7.636   5.564   3.438  1.00  1.00              
ATOM    877  CG2 ILE A 114       7.613   5.444   4.964  1.00  1.00              
ATOM    878  CG1 ILE A 114       8.550   4.539   2.795  1.00  1.00              
ATOM    879  CD1 ILE A 114       8.297   3.189   3.433  1.00  1.00              
ATOM    880  C   ILE A 114       6.063   6.100   1.609  1.00  1.00              
ATOM    881  O   ILE A 114       5.992   7.321   1.511  1.00  1.00              
ATOM    882  N   GLY A 115       6.023   5.285   0.539  1.00  1.00              
ATOM    883  CA  GLY A 115       5.884   5.823  -0.782  1.00  1.00              
ATOM    884  C   GLY A 115       4.591   6.568  -0.874  1.00  1.00              
ATOM    885  O   GLY A 115       4.546   7.651  -1.456  1.00  1.00              
ATOM    886  N   VAL A 116       3.493   6.014  -0.321  1.00  1.00              
ATOM    887  CA  VAL A 116       2.257   6.725  -0.437  1.00  1.00              
ATOM    888  CB  VAL A 116       1.028   6.016   0.040  1.00  1.00              
ATOM    889  CG1 VAL A 116       1.253   5.430   1.437  1.00  1.00              
ATOM    890  CG2 VAL A 116      -0.086   7.080   0.044  1.00  1.00              
ATOM    891  C   VAL A 116       2.326   8.006   0.306  1.00  1.00              
ATOM    892  O   VAL A 116       1.841   9.020  -0.190  1.00  1.00              
ATOM    893  N   TYR A 117       2.900   8.029   1.521  1.00  1.00              
ATOM    894  CA  TYR A 117       2.824   9.312   2.127  1.00  1.00              
ATOM    895  CB  TYR A 117       2.745   9.398   3.664  1.00  1.00              
ATOM    896  CG  TYR A 117       4.001   9.040   4.327  1.00  1.00              
ATOM    897  CD1 TYR A 117       4.296   7.732   4.606  1.00  1.00              
ATOM    898  CD2 TYR A 117       4.863  10.046   4.675  1.00  1.00              
ATOM    899  CE1 TYR A 117       5.478   7.452   5.234  1.00  1.00              
ATOM    900  CE2 TYR A 117       6.040   9.757   5.302  1.00  1.00              
ATOM    901  CZ  TYR A 117       6.345   8.455   5.580  1.00  1.00              
ATOM    902  OH  TYR A 117       7.558   8.155   6.224  1.00  1.00              
ATOM    903  C   TYR A 117       3.715  10.302   1.445  1.00  1.00              
ATOM    904  O   TYR A 117       3.357  11.466   1.334  1.00  1.00              
ATOM    905  N   LYS A 118       4.880   9.895   0.917  1.00  1.00              
ATOM    906  CA  LYS A 118       5.777  10.863   0.372  1.00  1.00              
ATOM    907  CB  LYS A 118       7.159  10.258   0.035  1.00  1.00              
ATOM    908  CG  LYS A 118       8.309  11.273   0.154  1.00  1.00              
ATOM    909  CD  LYS A 118       9.700  10.642   0.274  1.00  1.00              
ATOM    910  CE  LYS A 118      10.839  11.645   0.470  1.00  1.00              
ATOM    911  NZ  LYS A 118      12.135  10.930   0.469  1.00  1.00              
ATOM    912  C   LYS A 118       5.181  11.612  -0.800  1.00  1.00              
ATOM    913  O   LYS A 118       5.300  12.835  -0.860  1.00  1.00              
ATOM    914  N   ASP A 119       4.488  10.934  -1.740  1.00  1.00              
ATOM    915  CA  ASP A 119       3.973  11.591  -2.917  1.00  1.00              
ATOM    916  CB  ASP A 119       3.312  10.617  -3.897  1.00  1.00              
ATOM    917  CG  ASP A 119       3.210  11.324  -5.239  1.00  1.00              
ATOM    918  OD1 ASP A 119       2.594  12.422  -5.286  1.00  1.00              
ATOM    919  OD2 ASP A 119       3.771  10.784  -6.230  1.00  1.00              
ATOM    920  C   ASP A 119       2.982  12.635  -2.517  1.00  1.00              
ATOM    921  O   ASP A 119       3.011  13.761  -3.011  1.00  1.00              
ATOM    922  N   VAL A 120       2.088  12.282  -1.583  1.00  1.00              
ATOM    923  CA  VAL A 120       1.071  13.155  -1.101  1.00  1.00              
ATOM    924  CB  VAL A 120       0.194  12.475  -0.104  1.00  1.00              
ATOM    925  CG1 VAL A 120      -0.680  13.525   0.589  1.00  1.00              
ATOM    926  CG2 VAL A 120      -0.611  11.415  -0.863  1.00  1.00              
ATOM    927  C   VAL A 120       1.700  14.321  -0.421  1.00  1.00              
ATOM    928  O   VAL A 120       1.240  15.437  -0.594  1.00  1.00              
ATOM    929  N   LEU A 121       2.753  14.140   0.388  1.00  1.00              
ATOM    930  CA  LEU A 121       3.206  15.317   1.062  1.00  1.00              
ATOM    931  CB  LEU A 121       4.085  15.075   2.299  1.00  1.00              
ATOM    932  CG  LEU A 121       4.243  16.320   3.182  1.00  1.00              
ATOM    933  CD1 LEU A 121       4.739  15.958   4.585  1.00  1.00              
ATOM    934  CD2 LEU A 121       5.166  17.336   2.516  1.00  1.00              
ATOM    935  C   LEU A 121       3.849  16.275   0.102  1.00  1.00              
ATOM    936  O   LEU A 121       3.665  17.482   0.231  1.00  1.00              
ATOM    937  N   GLN A 122       4.627  15.792  -0.890  1.00  1.00              
ATOM    938  CA  GLN A 122       5.248  16.736  -1.781  1.00  1.00              
ATOM    939  CB  GLN A 122       6.459  16.268  -2.599  1.00  1.00              
ATOM    940  CG  GLN A 122       7.655  15.814  -1.757  1.00  1.00              
ATOM    941  CD  GLN A 122       8.618  15.140  -2.708  1.00  1.00              
ATOM    942  OE1 GLN A 122       9.273  14.160  -2.357  1.00  1.00              
ATOM    943  NE2 GLN A 122       8.675  15.677  -3.955  1.00  1.00              
ATOM    944  C   GLN A 122       4.236  17.384  -2.670  1.00  1.00              
ATOM    945  O   GLN A 122       4.522  18.423  -3.262  1.00  1.00              
ATOM    946  N   THR A 123       3.099  16.706  -2.917  1.00  1.00              
ATOM    947  CA  THR A 123       1.966  17.283  -3.597  1.00  1.00              
ATOM    948  CB  THR A 123       1.047  16.277  -4.244  1.00  1.00              
ATOM    949  OG1 THR A 123      -0.026  16.951  -4.884  1.00  1.00              
ATOM    950  CG2 THR A 123       0.506  15.278  -3.216  1.00  1.00              
ATOM    951  C   THR A 123       1.208  18.131  -2.608  1.00  1.00              
ATOM    952  O   THR A 123       0.383  18.961  -2.982  1.00  1.00              
ATOM    953  N   GLN A 124       1.480  17.915  -1.305  1.00  1.00              
ATOM    954  CA  GLN A 124       0.845  18.517  -0.164  1.00  1.00              
ATOM    955  CB  GLN A 124       1.031  20.042  -0.058  1.00  1.00              
ATOM    956  CG  GLN A 124       2.488  20.385   0.276  1.00  1.00              
ATOM    957  CD  GLN A 124       2.609  21.845   0.689  1.00  1.00              
ATOM    958  OE1 GLN A 124       3.404  22.592   0.123  1.00  1.00              
ATOM    959  NE2 GLN A 124       1.824  22.257   1.721  1.00  1.00              
ATOM    960  C   GLN A 124      -0.595  18.105  -0.051  1.00  1.00              
ATOM    961  O   GLN A 124      -1.425  18.820   0.498  1.00  1.00              
ATOM    962  N   ASP A 125      -0.913  16.884  -0.513  1.00  1.00              
ATOM    963  CA  ASP A 125      -2.211  16.299  -0.379  1.00  1.00              
ATOM    964  CB  ASP A 125      -2.415  15.052  -1.243  1.00  1.00              
ATOM    965  CG  ASP A 125      -2.506  15.548  -2.668  1.00  1.00              
ATOM    966  OD1 ASP A 125      -2.632  16.789  -2.836  1.00  1.00              
ATOM    967  OD2 ASP A 125      -2.456  14.707  -3.602  1.00  1.00              
ATOM    968  C   ASP A 125      -2.372  15.892   1.053  1.00  1.00              
ATOM    969  O   ASP A 125      -1.452  15.995   1.862  1.00  1.00              
ATOM    970  N   GLY A 126      -3.566  15.373   1.381  1.00  1.00              
ATOM    971  CA  GLY A 126      -3.964  15.078   2.728  1.00  1.00              
ATOM    972  C   GLY A 126      -3.061  14.087   3.405  1.00  1.00              
ATOM    973  O   GLY A 126      -2.856  14.160   4.616  1.00  1.00              
ATOM    974  N   LYS A 127      -2.561  13.096   2.651  1.00  1.00              
ATOM    975  CA  LYS A 127      -1.704  12.032   3.113  1.00  1.00              
ATOM    976  CB  LYS A 127      -0.564  12.481   4.041  1.00  1.00              
ATOM    977  CG  LYS A 127       0.437  11.363   4.361  1.00  1.00              
ATOM    978  CD  LYS A 127       1.758  11.879   4.930  1.00  1.00              
ATOM    979  CE  LYS A 127       2.722  12.345   3.846  1.00  1.00              
ATOM    980  NZ  LYS A 127       1.986  13.179   2.878  1.00  1.00              
ATOM    981  C   LYS A 127      -2.496  11.035   3.897  1.00  1.00              
ATOM    982  O   LYS A 127      -2.502   9.859   3.540  1.00  1.00              
ATOM    983  N   ARG A 128      -3.222  11.465   4.951  1.00  1.00              
ATOM    984  CA  ARG A 128      -3.976  10.495   5.695  1.00  1.00              
ATOM    985  CB  ARG A 128      -4.481  10.930   7.081  1.00  1.00              
ATOM    986  CG  ARG A 128      -5.010   9.710   7.842  1.00  1.00              
ATOM    987  CD  ARG A 128      -5.518   9.964   9.258  1.00  1.00              
ATOM    988  NE  ARG A 128      -5.971   8.639   9.766  1.00  1.00              
ATOM    989  CZ  ARG A 128      -6.015   8.381  11.103  1.00  1.00              
ATOM    990  NH1 ARG A 128      -5.644   9.345  11.993  1.00  1.00              
ATOM    991  NH2 ARG A 128      -6.444   7.166  11.549  1.00  1.00              
ATOM    992  C   ARG A 128      -5.155  10.112   4.869  1.00  1.00              
ATOM    993  O   ARG A 128      -5.606   8.968   4.875  1.00  1.00              
ATOM    994  N   LYS A 129      -5.700  11.091   4.128  1.00  1.00              
ATOM    995  CA  LYS A 129      -6.861  10.803   3.343  1.00  1.00              
ATOM    996  CB  LYS A 129      -7.384  12.020   2.563  1.00  1.00              
ATOM    997  CG  LYS A 129      -8.684  11.738   1.803  1.00  1.00              
ATOM    998  CD  LYS A 129      -9.232  12.953   1.050  1.00  1.00              
ATOM    999  CE  LYS A 129      -9.448  14.186   1.928  1.00  1.00              
ATOM   1000  NZ  LYS A 129      -9.821  15.346   1.086  1.00  1.00              
ATOM   1001  C   LYS A 129      -6.469   9.781   2.332  1.00  1.00              
ATOM   1002  O   LYS A 129      -7.200   8.825   2.082  1.00  1.00              
ATOM   1003  N   ALA A 130      -5.276   9.965   1.740  1.00  1.00              
ATOM   1004  CA  ALA A 130      -4.801   9.102   0.702  1.00  1.00              
ATOM   1005  CB  ALA A 130      -3.430   9.535   0.153  1.00  1.00              
ATOM   1006  C   ALA A 130      -4.634   7.715   1.237  1.00  1.00              
ATOM   1007  O   ALA A 130      -5.026   6.755   0.578  1.00  1.00              
ATOM   1008  N   LEU A 131      -4.063   7.569   2.452  1.00  1.00              
ATOM   1009  CA  LEU A 131      -3.825   6.254   2.975  1.00  1.00              
ATOM   1010  CB  LEU A 131      -3.207   6.185   4.389  1.00  1.00              
ATOM   1011  CG  LEU A 131      -1.730   6.588   4.567  1.00  1.00              
ATOM   1012  CD1 LEU A 131      -1.324   6.445   6.042  1.00  1.00              
ATOM   1013  CD2 LEU A 131      -0.782   5.789   3.665  1.00  1.00              
ATOM   1014  C   LEU A 131      -5.131   5.565   3.157  1.00  1.00              
ATOM   1015  O   LEU A 131      -5.268   4.393   2.818  1.00  1.00              
ATOM   1016  N   LEU A 132      -6.127   6.275   3.714  1.00  1.00              
ATOM   1017  CA  LEU A 132      -7.358   5.626   4.037  1.00  1.00              
ATOM   1018  CB  LEU A 132      -8.279   6.494   4.900  1.00  1.00              
ATOM   1019  CG  LEU A 132      -9.472   5.711   5.461  1.00  1.00              
ATOM   1020  CD1 LEU A 132      -9.002   4.441   6.190  1.00  1.00              
ATOM   1021  CD2 LEU A 132     -10.307   6.605   6.384  1.00  1.00              
ATOM   1022  C   LEU A 132      -8.056   5.187   2.794  1.00  1.00              
ATOM   1023  O   LEU A 132      -8.599   4.086   2.741  1.00  1.00              
ATOM   1024  N   ASP A 133      -8.054   6.030   1.748  1.00  1.00              
ATOM   1025  CA  ASP A 133      -8.730   5.658   0.542  1.00  1.00              
ATOM   1026  CB  ASP A 133      -8.813   6.791  -0.494  1.00  1.00              
ATOM   1027  CG  ASP A 133      -9.859   7.774   0.014  1.00  1.00              
ATOM   1028  OD1 ASP A 133     -10.417   7.521   1.115  1.00  1.00              
ATOM   1029  OD2 ASP A 133     -10.123   8.782  -0.695  1.00  1.00              
ATOM   1030  C   ASP A 133      -8.031   4.487  -0.072  1.00  1.00              
ATOM   1031  O   ASP A 133      -8.675   3.608  -0.639  1.00  1.00              
ATOM   1032  N   GLU A 134      -6.691   4.447   0.030  1.00  1.00              
ATOM   1033  CA  GLU A 134      -5.905   3.404  -0.558  1.00  1.00              
ATOM   1034  CB  GLU A 134      -4.404   3.606  -0.293  1.00  1.00              
ATOM   1035  CG  GLU A 134      -3.474   2.831  -1.227  1.00  1.00              
ATOM   1036  CD  GLU A 134      -3.099   3.765  -2.369  1.00  1.00              
ATOM   1037  OE1 GLU A 134      -2.667   4.911  -2.074  1.00  1.00              
ATOM   1038  OE2 GLU A 134      -3.242   3.347  -3.550  1.00  1.00              
ATOM   1039  C   GLU A 134      -6.284   2.116   0.089  1.00  1.00              
ATOM   1040  O   GLU A 134      -6.471   1.106  -0.583  1.00  1.00              
ATOM   1041  N   LEU A 135      -6.422   2.126   1.425  1.00  1.00              
ATOM   1042  CA  LEU A 135      -6.721   0.930   2.141  1.00  1.00              
ATOM   1043  CB  LEU A 135      -6.592   1.106   3.659  1.00  1.00              
ATOM   1044  CG  LEU A 135      -6.851  -0.168   4.474  1.00  1.00              
ATOM   1045  CD1 LEU A 135      -5.988  -1.344   3.991  1.00  1.00              
ATOM   1046  CD2 LEU A 135      -6.622   0.128   5.961  1.00  1.00              
ATOM   1047  C   LEU A 135      -8.090   0.458   1.762  1.00  1.00              
ATOM   1048  O   LEU A 135      -8.315  -0.744   1.648  1.00  1.00              
ATOM   1049  N   LYS A 136      -9.044   1.389   1.550  1.00  1.00              
ATOM   1050  CA  LYS A 136     -10.386   1.019   1.198  1.00  1.00              
ATOM   1051  CB  LYS A 136     -11.330   2.230   1.090  1.00  1.00              
ATOM   1052  CG  LYS A 136     -12.811   1.851   1.079  1.00  1.00              
ATOM   1053  CD  LYS A 136     -13.298   1.281   2.413  1.00  1.00              
ATOM   1054  CE  LYS A 136     -13.186   2.269   3.576  1.00  1.00              
ATOM   1055  NZ  LYS A 136     -14.197   3.340   3.430  1.00  1.00              
ATOM   1056  C   LYS A 136     -10.364   0.332  -0.131  1.00  1.00              
ATOM   1057  O   LYS A 136     -11.040  -0.676  -0.323  1.00  1.00              
ATOM   1058  N   ALA A 137      -9.578   0.865  -1.086  1.00  1.00              
ATOM   1059  CA  ALA A 137      -9.512   0.316  -2.408  1.00  1.00              
ATOM   1060  CB  ALA A 137      -8.656   1.156  -3.370  1.00  1.00              
ATOM   1061  C   ALA A 137      -8.940  -1.067  -2.354  1.00  1.00              
ATOM   1062  O   ALA A 137      -9.445  -1.959  -3.031  1.00  1.00              
ATOM   1063  N   LEU A 138      -7.882  -1.291  -1.543  1.00  1.00              
ATOM   1064  CA  LEU A 138      -7.270  -2.587  -1.453  1.00  1.00              
ATOM   1065  CB  LEU A 138      -6.018  -2.648  -0.557  1.00  1.00              
ATOM   1066  CG  LEU A 138      -4.728  -2.152  -1.236  1.00  1.00              
ATOM   1067  CD1 LEU A 138      -4.238  -3.155  -2.291  1.00  1.00              
ATOM   1068  CD2 LEU A 138      -4.902  -0.757  -1.840  1.00  1.00              
ATOM   1069  C   LEU A 138      -8.253  -3.559  -0.908  1.00  1.00              
ATOM   1070  O   LEU A 138      -8.328  -4.692  -1.372  1.00  1.00              
ATOM   1071  N   THR A 139      -9.039  -3.142   0.094  1.00  1.00              
ATOM   1072  CA  THR A 139      -9.972  -4.036   0.699  1.00  1.00              
ATOM   1073  CB  THR A 139     -10.617  -3.452   1.916  1.00  1.00              
ATOM   1074  OG1 THR A 139      -9.614  -3.111   2.862  1.00  1.00              
ATOM   1075  CG2 THR A 139     -11.565  -4.501   2.520  1.00  1.00              
ATOM   1076  C   THR A 139     -11.015  -4.433  -0.307  1.00  1.00              
ATOM   1077  O   THR A 139     -11.405  -5.596  -0.360  1.00  1.00              
ATOM   1078  N   ALA A 140     -11.490  -3.484  -1.141  1.00  1.00              
ATOM   1079  CA  ALA A 140     -12.501  -3.789  -2.112  1.00  1.00              
ATOM   1080  CB  ALA A 140     -12.945  -2.573  -2.939  1.00  1.00              
ATOM   1081  C   ALA A 140     -11.954  -4.788  -3.079  1.00  1.00              
ATOM   1082  O   ALA A 140     -12.635  -5.744  -3.440  1.00  1.00              
ATOM   1083  N   GLU A 141     -10.697  -4.601  -3.523  1.00  1.00              
ATOM   1084  CA  GLU A 141     -10.151  -5.498  -4.492  1.00  1.00              
ATOM   1085  CB  GLU A 141      -8.764  -5.112  -5.029  1.00  1.00              
ATOM   1086  CG  GLU A 141      -8.797  -3.887  -5.942  1.00  1.00              
ATOM   1087  CD  GLU A 141      -7.524  -3.887  -6.774  1.00  1.00              
ATOM   1088  OE1 GLU A 141      -6.737  -4.864  -6.658  1.00  1.00              
ATOM   1089  OE2 GLU A 141      -7.334  -2.922  -7.561  1.00  1.00              
ATOM   1090  C   GLU A 141     -10.043  -6.861  -3.902  1.00  1.00              
ATOM   1091  O   GLU A 141     -10.355  -7.839  -4.576  1.00  1.00              
ATOM   1092  N   LEU A 142      -9.610  -6.969  -2.629  1.00  1.00              
ATOM   1093  CA  LEU A 142      -9.440  -8.268  -2.058  1.00  1.00              
ATOM   1094  CB  LEU A 142      -8.787  -8.312  -0.661  1.00  1.00              
ATOM   1095  CG  LEU A 142      -8.475  -9.745  -0.160  1.00  1.00              
ATOM   1096  CD1 LEU A 142      -9.733 -10.498   0.299  1.00  1.00              
ATOM   1097  CD2 LEU A 142      -7.692 -10.545  -1.214  1.00  1.00              
ATOM   1098  C   LEU A 142     -10.768  -8.930  -1.971  1.00  1.00              
ATOM   1099  O   LEU A 142     -10.845 -10.118  -2.244  1.00  1.00              
ATOM   1100  N   LYS A 143     -11.838  -8.194  -1.603  1.00  1.00              
ATOM   1101  CA  LYS A 143     -13.159  -8.744  -1.449  1.00  1.00              
ATOM   1102  CB  LYS A 143     -14.192  -7.706  -0.979  1.00  1.00              
ATOM   1103  CG  LYS A 143     -13.982  -7.219   0.454  1.00  1.00              
ATOM   1104  CD  LYS A 143     -14.803  -5.974   0.784  1.00  1.00              
ATOM   1105  CE  LYS A 143     -16.275  -6.102   0.387  1.00  1.00              
ATOM   1106  NZ  LYS A 143     -16.893  -7.247   1.092  1.00  1.00              
ATOM   1107  C   LYS A 143     -13.634  -9.250  -2.769  1.00  1.00              
ATOM   1108  O   LYS A 143     -14.277 -10.294  -2.856  1.00  1.00              
ATOM   1109  N   VAL A 144     -13.360  -8.507  -3.848  1.00  1.00              
ATOM   1110  CA  VAL A 144     -13.763  -9.014  -5.123  1.00  1.00              
ATOM   1111  CB  VAL A 144     -13.768  -8.040  -6.252  1.00  1.00              
ATOM   1112  CG1 VAL A 144     -15.119  -7.325  -6.177  1.00  1.00              
ATOM   1113  CG2 VAL A 144     -12.596  -7.062  -6.082  1.00  1.00              
ATOM   1114  C   VAL A 144     -12.951 -10.212  -5.405  1.00  1.00              
ATOM   1115  O   VAL A 144     -13.241 -10.951  -6.341  1.00  1.00              
ATOM   1116  N   TYR A 145     -11.813 -10.322  -4.706  1.00  1.00              
ATOM   1117  CA  TYR A 145     -11.061 -11.531  -4.715  1.00  1.00              
ATOM   1118  CB  TYR A 145      -9.570 -11.340  -4.448  1.00  1.00              
ATOM   1119  CG  TYR A 145      -9.138 -10.948  -5.814  1.00  1.00              
ATOM   1120  CD1 TYR A 145      -9.390 -11.841  -6.826  1.00  1.00              
ATOM   1121  CD2 TYR A 145      -8.502  -9.765  -6.105  1.00  1.00              
ATOM   1122  CE1 TYR A 145      -9.035 -11.571  -8.121  1.00  1.00              
ATOM   1123  CE2 TYR A 145      -8.143  -9.490  -7.408  1.00  1.00              
ATOM   1124  CZ  TYR A 145      -8.408 -10.388  -8.415  1.00  1.00              
ATOM   1125  OH  TYR A 145      -8.038 -10.098  -9.746  1.00  1.00              
ATOM   1126  C   TYR A 145     -11.691 -12.598  -3.860  1.00  1.00              
ATOM   1127  O   TYR A 145     -11.688 -13.767  -4.232  1.00  1.00              
ATOM   1128  N   SER A 146     -12.251 -12.234  -2.689  1.00  1.00              
ATOM   1129  CA  SER A 146     -12.798 -13.164  -1.748  1.00  1.00              
ATOM   1130  CB  SER A 146     -13.203 -12.511  -0.414  1.00  1.00              
ATOM   1131  OG  SER A 146     -14.251 -11.578  -0.619  1.00  1.00              
ATOM   1132  C   SER A 146     -13.991 -13.844  -2.331  1.00  1.00              
ATOM   1133  O   SER A 146     -14.119 -15.060  -2.225  1.00  1.00              
ATOM   1134  N   VAL A 147     -14.893 -13.082  -2.972  1.00  1.00              
ATOM   1135  CA  VAL A 147     -16.083 -13.655  -3.531  1.00  1.00              
ATOM   1136  CB  VAL A 147     -16.963 -12.626  -4.192  1.00  1.00              
ATOM   1137  CG1 VAL A 147     -18.195 -13.342  -4.774  1.00  1.00              
ATOM   1138  CG2 VAL A 147     -17.299 -11.513  -3.182  1.00  1.00              
ATOM   1139  C   VAL A 147     -15.668 -14.619  -4.597  1.00  1.00              
ATOM   1140  O   VAL A 147     -16.232 -15.703  -4.737  1.00  1.00              
ATOM   1141  N   ILE A 148     -14.661 -14.240  -5.399  1.00  1.00              
ATOM   1142  CA  ILE A 148     -14.287 -15.100  -6.478  1.00  1.00              
ATOM   1143  CB  ILE A 148     -13.426 -14.442  -7.532  1.00  1.00              
ATOM   1144  CG2 ILE A 148     -12.078 -14.072  -6.926  1.00  1.00              
ATOM   1145  CG1 ILE A 148     -13.325 -15.293  -8.811  1.00  1.00              
ATOM   1146  CD1 ILE A 148     -12.589 -16.624  -8.666  1.00  1.00              
ATOM   1147  C   ILE A 148     -13.697 -16.372  -5.946  1.00  1.00              
ATOM   1148  O   ILE A 148     -13.996 -17.445  -6.464  1.00  1.00              
ATOM   1149  N   GLN A 149     -12.869 -16.297  -4.884  1.00  1.00              
ATOM   1150  CA  GLN A 149     -12.230 -17.464  -4.346  1.00  1.00              
ATOM   1151  CB  GLN A 149     -11.231 -17.148  -3.215  1.00  1.00              
ATOM   1152  CG  GLN A 149     -10.415 -18.368  -2.773  1.00  1.00              
ATOM   1153  CD  GLN A 149      -9.417 -17.944  -1.700  1.00  1.00              
ATOM   1154  OE1 GLN A 149      -8.462 -17.217  -1.968  1.00  1.00              
ATOM   1155  NE2 GLN A 149      -9.642 -18.418  -0.445  1.00  1.00              
ATOM   1156  C   GLN A 149     -13.277 -18.395  -3.816  1.00  1.00              
ATOM   1157  O   GLN A 149     -13.175 -19.607  -3.985  1.00  1.00              
ATOM   1158  N   SER A 150     -14.323 -17.852  -3.166  1.00  1.00              
ATOM   1159  CA  SER A 150     -15.363 -18.662  -2.599  1.00  1.00              
ATOM   1160  CB  SER A 150     -16.415 -17.828  -1.849  1.00  1.00              
ATOM   1161  OG  SER A 150     -17.416 -18.674  -1.303  1.00  1.00              
ATOM   1162  C   SER A 150     -16.069 -19.394  -3.698  1.00  1.00              
ATOM   1163  O   SER A 150     -16.364 -20.579  -3.564  1.00  1.00              
ATOM   1164  N   GLN A 151     -16.345 -18.705  -4.821  1.00  1.00              
ATOM   1165  CA  GLN A 151     -17.069 -19.288  -5.908  1.00  1.00              
ATOM   1166  CB  GLN A 151     -17.312 -18.293  -7.055  1.00  1.00              
ATOM   1167  CG  GLN A 151     -18.085 -18.896  -8.229  1.00  1.00              
ATOM   1168  CD  GLN A 151     -18.257 -17.818  -9.289  1.00  1.00              
ATOM   1169  OE1 GLN A 151     -18.679 -18.101 -10.409  1.00  1.00              
ATOM   1170  NE2 GLN A 151     -17.932 -16.548  -8.928  1.00  1.00              
ATOM   1171  C   GLN A 151     -16.283 -20.421  -6.485  1.00  1.00              
ATOM   1172  O   GLN A 151     -16.834 -21.479  -6.778  1.00  1.00              
ATOM   1173  N   ILE A 152     -14.963 -20.229  -6.656  1.00  1.00              
ATOM   1174  CA  ILE A 152     -14.133 -21.215  -7.272  1.00  1.00              
ATOM   1175  CB  ILE A 152     -12.758 -20.681  -7.598  1.00  1.00              
ATOM   1176  CG2 ILE A 152     -11.982 -20.482  -6.294  1.00  1.00              
ATOM   1177  CG1 ILE A 152     -12.045 -21.544  -8.654  1.00  1.00              
ATOM   1178  CD1 ILE A 152     -11.830 -22.996  -8.250  1.00  1.00              
ATOM   1179  C   ILE A 152     -14.089 -22.437  -6.402  1.00  1.00              
ATOM   1180  O   ILE A 152     -14.164 -23.557  -6.903  1.00  1.00              
ATOM   1181  N   ASN A 153     -13.987 -22.262  -5.069  1.00  1.00              
ATOM   1182  CA  ASN A 153     -13.922 -23.392  -4.186  1.00  1.00              
ATOM   1183  CB  ASN A 153     -13.720 -23.016  -2.711  1.00  1.00              
ATOM   1184  CG  ASN A 153     -13.538 -24.313  -1.931  1.00  1.00              
ATOM   1185  OD1 ASN A 153     -12.421 -24.788  -1.737  1.00  1.00              
ATOM   1186  ND2 ASN A 153     -14.671 -24.907  -1.469  1.00  1.00              
ATOM   1187  C   ASN A 153     -15.207 -24.152  -4.272  1.00  1.00              
ATOM   1188  O   ASN A 153     -15.206 -25.381  -4.308  1.00  1.00              
ATOM   1189  N   ALA A 154     -16.343 -23.432  -4.311  1.00  1.00              
ATOM   1190  CA  ALA A 154     -17.623 -24.069  -4.354  1.00  1.00              
ATOM   1191  CB  ALA A 154     -18.793 -23.072  -4.366  1.00  1.00              
ATOM   1192  C   ALA A 154     -17.704 -24.857  -5.615  1.00  1.00              
ATOM   1193  O   ALA A 154     -18.206 -25.979  -5.621  1.00  1.00              
ATOM   1194  N   ALA A 155     -17.197 -24.288  -6.724  1.00  1.00              
ATOM   1195  CA  ALA A 155     -17.322 -24.975  -7.964  1.00  1.00              
ATOM   1196  CB  ALA A 155     -16.671 -24.220  -9.133  1.00  1.00              
ATOM   1197  C   ALA A 155     -16.619 -26.275  -7.845  1.00  1.00              
ATOM   1198  O   ALA A 155     -17.262 -27.294  -8.065  1.00  1.00              
ATOM   1199  N   LEU A 156     -15.342 -26.259  -7.390  1.00  1.00              
ATOM   1200  CA  LEU A 156     -14.438 -27.383  -7.358  1.00  1.00              
ATOM   1201  CB  LEU A 156     -13.039 -27.047  -6.817  1.00  1.00              
ATOM   1202  CG  LEU A 156     -12.150 -26.203  -7.744  1.00  1.00              
ATOM   1203  CD1 LEU A 156     -10.784 -25.944  -7.092  1.00  1.00              
ATOM   1204  CD2 LEU A 156     -11.995 -26.856  -9.122  1.00  1.00              
ATOM   1205  C   LEU A 156     -14.897 -28.512  -6.491  1.00  1.00              
ATOM   1206  O   LEU A 156     -14.870 -29.666  -6.915  1.00  1.00              
ATOM   1207  N   SER A 157     -15.309 -28.221  -5.247  1.00  1.00              
ATOM   1208  CA  SER A 157     -15.658 -29.289  -4.356  1.00  1.00              
ATOM   1209  CB  SER A 157     -16.031 -28.784  -2.953  1.00  1.00              
ATOM   1210  OG  SER A 157     -16.360 -29.880  -2.114  1.00  1.00              
ATOM   1211  C   SER A 157     -16.848 -29.989  -4.921  1.00  1.00              
ATOM   1212  O   SER A 157     -16.912 -31.218  -4.924  1.00  1.00              
ATOM   1213  N   ALA A 158     -17.826 -29.215  -5.428  1.00  1.00              
ATOM   1214  CA  ALA A 158     -18.989 -29.859  -5.953  1.00  1.00              
ATOM   1215  CB  ALA A 158     -20.019 -28.865  -6.513  1.00  1.00              
ATOM   1216  C   ALA A 158     -18.535 -30.709  -7.085  1.00  1.00              
ATOM   1217  O   ALA A 158     -18.837 -31.897  -7.156  1.00  1.00              
ATOM   1218  N   LYS A 159     -17.752 -30.118  -7.995  1.00  1.00              
ATOM   1219  CA  LYS A 159     -17.206 -30.861  -9.085  1.00  1.00              
ATOM   1220  CB  LYS A 159     -18.102 -30.900 -10.340  1.00  1.00              
ATOM   1221  CG  LYS A 159     -19.398 -31.692 -10.136  1.00  1.00              
ATOM   1222  CD  LYS A 159     -20.413 -31.552 -11.276  1.00  1.00              
ATOM   1223  CE  LYS A 159     -20.315 -32.668 -12.319  1.00  1.00              
ATOM   1224  NZ  LYS A 159     -21.396 -32.530 -13.322  1.00  1.00              
ATOM   1225  C   LYS A 159     -15.951 -30.128  -9.422  1.00  1.00              
ATOM   1226  O   LYS A 159     -15.806 -28.946  -9.152  1.00  1.00              
ATOM   1227  N   GLN A 160     -14.976 -30.778 -10.037  1.00  1.00              
ATOM   1228  CA  GLN A 160     -13.757 -30.067 -10.294  1.00  1.00              
ATOM   1229  CB  GLN A 160     -12.653 -30.912 -10.947  1.00  1.00              
ATOM   1230  CG  GLN A 160     -12.060 -31.963 -10.010  1.00  1.00              
ATOM   1231  CD  GLN A 160     -11.318 -31.249  -8.888  1.00  1.00              
ATOM   1232  OE1 GLN A 160     -11.683 -31.356  -7.718  1.00  1.00              
ATOM   1233  NE2 GLN A 160     -10.240 -30.502  -9.251  1.00  1.00              
ATOM   1234  C   GLN A 160     -14.024 -28.932 -11.226  1.00  1.00              
ATOM   1235  O   GLN A 160     -13.256 -27.974 -11.264  1.00  1.00              
ATOM   1236  N   GLY A 161     -15.100 -29.028 -12.027  1.00  1.00              
ATOM   1237  CA  GLY A 161     -15.376 -28.039 -13.031  1.00  1.00              
ATOM   1238  C   GLY A 161     -15.321 -26.659 -12.459  1.00  1.00              
ATOM   1239  O   GLY A 161     -16.007 -26.302 -11.499  1.00  1.00              
ATOM   1240  N   ILE A 162     -14.429 -25.868 -13.076  1.00  1.00              
ATOM   1241  CA  ILE A 162     -14.218 -24.485 -12.825  1.00  1.00              
ATOM   1242  CB  ILE A 162     -12.761 -24.160 -12.641  1.00  1.00              
ATOM   1243  CG2 ILE A 162     -12.614 -22.634 -12.654  1.00  1.00              
ATOM   1244  CG1 ILE A 162     -12.166 -24.852 -11.401  1.00  1.00              
ATOM   1245  CD1 ILE A 162     -10.635 -24.814 -11.353  1.00  1.00              
ATOM   1246  C   ILE A 162     -14.573 -23.870 -14.138  1.00  1.00              
ATOM   1247  O   ILE A 162     -13.879 -24.096 -15.127  1.00  1.00              
ATOM   1248  N   ARG A 163     -15.687 -23.126 -14.210  1.00  1.00              
ATOM   1249  CA  ARG A 163     -15.980 -22.472 -15.443  1.00  1.00              
ATOM   1250  CB  ARG A 163     -17.216 -23.054 -16.152  1.00  1.00              
ATOM   1251  CG  ARG A 163     -17.514 -22.392 -17.498  1.00  1.00              
ATOM   1252  CD  ARG A 163     -18.514 -23.161 -18.361  1.00  1.00              
ATOM   1253  NE  ARG A 163     -18.800 -22.328 -19.564  1.00  1.00              
ATOM   1254  CZ  ARG A 163     -18.927 -22.913 -20.791  1.00  1.00              
ATOM   1255  NH1 ARG A 163     -18.762 -24.261 -20.923  1.00  1.00              
ATOM   1256  NH2 ARG A 163     -19.210 -22.149 -21.886  1.00  1.00              
ATOM   1257  C   ARG A 163     -16.229 -21.066 -15.031  1.00  1.00              
ATOM   1258  O   ARG A 163     -17.250 -20.754 -14.427  1.00  1.00              
ATOM   1259  N   ILE A 164     -15.183 -20.248 -15.221  1.00  1.00              
ATOM   1260  CA  ILE A 164     -15.028 -18.838 -15.025  1.00  1.00              
ATOM   1261  CB  ILE A 164     -13.576 -18.491 -14.778  1.00  1.00              
ATOM   1262  CG2 ILE A 164     -13.195 -17.226 -15.541  1.00  1.00              
ATOM   1263  CG1 ILE A 164     -13.260 -18.475 -13.266  1.00  1.00              
ATOM   1264  CD1 ILE A 164     -13.411 -19.803 -12.536  1.00  1.00              
ATOM   1265  C   ILE A 164     -15.639 -18.000 -16.116  1.00  1.00              
ATOM   1266  O   ILE A 164     -15.868 -16.813 -15.902  1.00  1.00              
ATOM   1267  N   ASP A 165     -15.799 -18.521 -17.352  1.00  1.00              
ATOM   1268  CA  ASP A 165     -16.318 -17.658 -18.386  1.00  1.00              
ATOM   1269  CB  ASP A 165     -15.613 -17.751 -19.752  1.00  1.00              
ATOM   1270  CG  ASP A 165     -15.958 -16.490 -20.544  1.00  1.00              
ATOM   1271  OD1 ASP A 165     -15.678 -15.381 -20.018  1.00  1.00              
ATOM   1272  OD2 ASP A 165     -16.513 -16.611 -21.669  1.00  1.00              
ATOM   1273  C   ASP A 165     -17.765 -17.937 -18.659  1.00  1.00              
ATOM   1274  O   ASP A 165     -18.181 -19.081 -18.843  1.00  1.00              
ATOM   1275  N   ALA A 166     -18.546 -16.837 -18.695  1.00  1.00              
ATOM   1276  CA  ALA A 166     -19.950 -16.746 -18.998  1.00  1.00              
ATOM   1277  CB  ALA A 166     -20.356 -17.578 -20.228  1.00  1.00              
ATOM   1278  C   ALA A 166     -20.763 -17.214 -17.835  1.00  1.00              
ATOM   1279  O   ALA A 166     -21.678 -16.527 -17.385  1.00  1.00              
ATOM   1280  N   GLY A 167     -20.375 -18.366 -17.281  1.00  1.00              
ATOM   1281  CA  GLY A 167     -20.944 -19.046 -16.156  1.00  1.00              
ATOM   1282  C   GLY A 167     -20.617 -18.314 -14.891  1.00  1.00              
ATOM   1283  O   GLY A 167     -21.158 -18.633 -13.836  1.00  1.00              
ATOM   1284  N   GLY A 168     -19.645 -17.385 -14.931  1.00  1.00              
ATOM   1285  CA  GLY A 168     -19.145 -16.795 -13.722  1.00  1.00              
ATOM   1286  C   GLY A 168     -20.250 -16.174 -12.929  1.00  1.00              
ATOM   1287  O   GLY A 168     -21.332 -15.892 -13.439  1.00  1.00              
ATOM   1288  N   ILE A 169     -20.009 -15.981 -11.614  1.00  1.00              
ATOM   1289  CA  ILE A 169     -21.006 -15.297 -10.853  1.00  1.00              
ATOM   1290  CB  ILE A 169     -20.757 -15.281  -9.370  1.00  1.00              
ATOM   1291  CG2 ILE A 169     -21.662 -14.208  -8.743  1.00  1.00              
ATOM   1292  CG1 ILE A 169     -20.929 -16.683  -8.765  1.00  1.00              
ATOM   1293  CD1 ILE A 169     -20.422 -16.780  -7.327  1.00  1.00              
ATOM   1294  C   ILE A 169     -20.891 -13.889 -11.321  1.00  1.00              
ATOM   1295  O   ILE A 169     -19.788 -13.350 -11.332  1.00  1.00              
ATOM   1296  N   ASP A 170     -21.990 -13.244 -11.764  1.00  1.00              
ATOM   1297  CA  ASP A 170     -21.727 -11.912 -12.225  1.00  1.00              
ATOM   1298  CB  ASP A 170     -22.816 -11.275 -13.112  1.00  1.00              
ATOM   1299  CG  ASP A 170     -24.128 -11.152 -12.360  1.00  1.00              
ATOM   1300  OD1 ASP A 170     -24.344 -11.926 -11.392  1.00  1.00              
ATOM   1301  OD2 ASP A 170     -24.941 -10.277 -12.762  1.00  1.00              
ATOM   1302  C   ASP A 170     -21.432 -11.080 -11.018  1.00  1.00              
ATOM   1303  O   ASP A 170     -22.228 -11.029 -10.084  1.00  1.00              
ATOM   1304  N   LEU A 171     -20.238 -10.450 -11.016  1.00  1.00              
ATOM   1305  CA  LEU A 171     -19.672  -9.711  -9.910  1.00  1.00              
ATOM   1306  CB  LEU A 171     -18.168  -9.391 -10.064  1.00  1.00              
ATOM   1307  CG  LEU A 171     -17.154 -10.549  -9.935  1.00  1.00              
ATOM   1308  CD1 LEU A 171     -17.135 -11.158  -8.522  1.00  1.00              
ATOM   1309  CD2 LEU A 171     -17.333 -11.581 -11.054  1.00  1.00              
ATOM   1310  C   LEU A 171     -20.300  -8.375  -9.585  1.00  1.00              
ATOM   1311  O   LEU A 171     -20.370  -8.004  -8.419  1.00  1.00              
ATOM   1312  N   VAL A 172     -20.721  -7.601 -10.604  1.00  1.00              
ATOM   1313  CA  VAL A 172     -21.162  -6.224 -10.602  1.00  1.00              
ATOM   1314  CB  VAL A 172     -21.379  -5.668 -11.970  1.00  1.00              
ATOM   1315  CG1 VAL A 172     -20.038  -5.696 -12.698  1.00  1.00              
ATOM   1316  CG2 VAL A 172     -22.503  -6.453 -12.663  1.00  1.00              
ATOM   1317  C   VAL A 172     -22.420  -5.939  -9.860  1.00  1.00              
ATOM   1318  O   VAL A 172     -22.769  -4.767  -9.762  1.00  1.00              
ATOM   1319  N   ASP A 173     -23.190  -6.919  -9.382  1.00  1.00              
ATOM   1320  CA  ASP A 173     -24.391  -6.507  -8.714  1.00  1.00              
ATOM   1321  CB  ASP A 173     -25.318  -7.691  -8.388  1.00  1.00              
ATOM   1322  CG  ASP A 173     -26.726  -7.184  -8.098  1.00  1.00              
ATOM   1323  OD1 ASP A 173     -26.982  -5.966  -8.295  1.00  1.00              
ATOM   1324  OD2 ASP A 173     -27.570  -8.021  -7.681  1.00  1.00              
ATOM   1325  C   ASP A 173     -24.032  -5.795  -7.428  1.00  1.00              
ATOM   1326  O   ASP A 173     -23.072  -6.164  -6.766  1.00  1.00              
ATOM   1327  N   PRO A 174     -24.766  -4.774  -7.049  1.00  1.00              
ATOM   1328  CA  PRO A 174     -24.478  -4.070  -5.826  1.00  1.00              
ATOM   1329  CD  PRO A 174     -25.084  -3.807  -8.062  1.00  1.00              
ATOM   1330  CB  PRO A 174     -25.170  -2.729  -5.885  1.00  1.00              
ATOM   1331  CG  PRO A 174     -25.042  -2.430  -7.373  1.00  1.00              
ATOM   1332  C   PRO A 174     -24.645  -4.890  -4.616  1.00  1.00              
ATOM   1333  O   PRO A 174     -24.289  -4.420  -3.540  1.00  1.00              
ATOM   1334  N   THR A 175     -25.203  -6.094  -4.778  1.00  1.00              
ATOM   1335  CA  THR A 175     -25.273  -7.058  -3.729  1.00  1.00              
ATOM   1336  CB  THR A 175     -26.092  -8.271  -4.050  1.00  1.00              
ATOM   1337  OG1 THR A 175     -26.225  -9.066  -2.881  1.00  1.00              
ATOM   1338  CG2 THR A 175     -25.399  -9.076  -5.164  1.00  1.00              
ATOM   1339  C   THR A 175     -23.872  -7.516  -3.471  1.00  1.00              
ATOM   1340  O   THR A 175     -23.553  -8.001  -2.390  1.00  1.00              
ATOM   1341  N   LEU A 176     -22.976  -7.343  -4.467  1.00  1.00              
ATOM   1342  CA  LEU A 176     -21.576  -7.705  -4.467  1.00  1.00              
ATOM   1343  CB  LEU A 176     -20.798  -7.471  -5.768  1.00  1.00              
ATOM   1344  CG  LEU A 176     -19.404  -8.140  -5.690  1.00  1.00              
ATOM   1345  CD1 LEU A 176     -19.520  -9.664  -5.836  1.00  1.00              
ATOM   1346  CD2 LEU A 176     -18.364  -7.507  -6.625  1.00  1.00              
ATOM   1347  C   LEU A 176     -20.907  -6.858  -3.418  1.00  1.00              
ATOM   1348  O   LEU A 176     -19.689  -6.823  -3.303  1.00  1.00              
ATOM   1349  N   TYR A 177     -21.676  -5.943  -2.822  1.00  1.00              
ATOM   1350  CA  TYR A 177     -21.381  -5.232  -1.623  1.00  1.00              
ATOM   1351  CB  TYR A 177     -21.128  -3.729  -1.770  1.00  1.00              
ATOM   1352  CG  TYR A 177     -19.676  -3.490  -1.872  1.00  1.00              
ATOM   1353  CD1 TYR A 177     -19.009  -3.581  -3.062  1.00  1.00              
ATOM   1354  CD2 TYR A 177     -18.988  -3.165  -0.725  1.00  1.00              
ATOM   1355  CE1 TYR A 177     -17.659  -3.346  -3.091  1.00  1.00              
ATOM   1356  CE2 TYR A 177     -17.638  -2.931  -0.754  1.00  1.00              
ATOM   1357  CZ  TYR A 177     -16.972  -3.022  -1.945  1.00  1.00              
ATOM   1358  OH  TYR A 177     -15.583  -2.783  -1.980  1.00  1.00              
ATOM   1359  C   TYR A 177     -22.664  -5.286  -0.887  1.00  1.00              
ATOM   1360  O   TYR A 177     -23.695  -5.657  -1.443  1.00  1.00              
ATOM   1361  N   GLY A 178     -22.661  -4.990   0.412  1.00  1.00              
ATOM   1362  CA  GLY A 178     -23.989  -4.892   0.907  1.00  1.00              
ATOM   1363  C   GLY A 178     -24.446  -3.550   0.410  1.00  1.00              
ATOM   1364  O   GLY A 178     -24.044  -2.526   0.957  1.00  1.00              
ATOM   1365  N   TYR A 179     -25.246  -3.486  -0.677  1.00  1.00              
ATOM   1366  CA  TYR A 179     -25.781  -2.188  -0.983  1.00  1.00              
ATOM   1367  CB  TYR A 179     -25.212  -1.424  -2.183  1.00  1.00              
ATOM   1368  CG  TYR A 179     -23.954  -0.857  -1.641  1.00  1.00              
ATOM   1369  CD1 TYR A 179     -24.010   0.072  -0.627  1.00  1.00              
ATOM   1370  CD2 TYR A 179     -22.732  -1.283  -2.087  1.00  1.00              
ATOM   1371  CE1 TYR A 179     -22.863   0.603  -0.089  1.00  1.00              
ATOM   1372  CE2 TYR A 179     -21.583  -0.755  -1.552  1.00  1.00              
ATOM   1373  CZ  TYR A 179     -21.641   0.190  -0.557  1.00  1.00              
ATOM   1374  OH  TYR A 179     -20.454   0.727  -0.013  1.00  1.00              
ATOM   1375  C   TYR A 179     -27.263  -2.261  -1.099  1.00  1.00              
ATOM   1376  O   TYR A 179     -27.818  -3.079  -1.832  1.00  1.00              
ATOM   1377  N   ALA A 180     -27.937  -1.453  -0.258  1.00  1.00              
ATOM   1378  CA  ALA A 180     -29.367  -1.372  -0.256  1.00  1.00              
ATOM   1379  CB  ALA A 180     -29.905  -0.658   0.991  1.00  1.00              
ATOM   1380  C   ALA A 180     -29.906  -0.644  -1.454  1.00  1.00              
ATOM   1381  O   ALA A 180     -30.767  -1.158  -2.167  1.00  1.00              
ATOM   1382  N   VAL A 181     -29.410   0.584  -1.717  1.00  1.00              
ATOM   1383  CA  VAL A 181     -29.840   1.275  -2.900  1.00  1.00              
ATOM   1384  CB  VAL A 181     -29.968   2.773  -2.736  1.00  1.00              
ATOM   1385  CG1 VAL A 181     -28.654   3.362  -2.198  1.00  1.00              
ATOM   1386  CG2 VAL A 181     -30.409   3.376  -4.081  1.00  1.00              
ATOM   1387  C   VAL A 181     -28.745   0.922  -3.846  1.00  1.00              
ATOM   1388  O   VAL A 181     -27.595   1.312  -3.663  1.00  1.00              
ATOM   1389  N   GLY A 182     -29.079   0.105  -4.857  1.00  1.00              
ATOM   1390  CA  GLY A 182     -28.056  -0.508  -5.650  1.00  1.00              
ATOM   1391  C   GLY A 182     -27.243   0.389  -6.518  1.00  1.00              
ATOM   1392  O   GLY A 182     -26.016   0.350  -6.462  1.00  1.00              
ATOM   1393  N   ASP A 183     -27.875   1.217  -7.363  1.00  1.00              
ATOM   1394  CA  ASP A 183     -26.997   1.822  -8.312  1.00  1.00              
ATOM   1395  CB  ASP A 183     -27.672   2.298  -9.594  1.00  1.00              
ATOM   1396  CG  ASP A 183     -26.597   2.206 -10.670  1.00  1.00              
ATOM   1397  OD1 ASP A 183     -25.415   1.947 -10.315  1.00  1.00              
ATOM   1398  OD2 ASP A 183     -26.948   2.364 -11.868  1.00  1.00              
ATOM   1399  C   ASP A 183     -26.141   2.920  -7.755  1.00  1.00              
ATOM   1400  O   ASP A 183     -24.944   2.945  -8.032  1.00  1.00              
ATOM   1401  N   PRO A 184     -26.659   3.842  -6.993  1.00  1.00              
ATOM   1402  CA  PRO A 184     -25.789   4.877  -6.514  1.00  1.00              
ATOM   1403  CD  PRO A 184     -28.003   4.350  -7.203  1.00  1.00              
ATOM   1404  CB  PRO A 184     -26.696   5.995  -5.988  1.00  1.00              
ATOM   1405  CG  PRO A 184     -28.131   5.442  -6.130  1.00  1.00              
ATOM   1406  C   PRO A 184     -24.765   4.373  -5.551  1.00  1.00              
ATOM   1407  O   PRO A 184     -23.644   4.882  -5.534  1.00  1.00              
ATOM   1408  N   ARG A 185     -25.117   3.372  -4.735  1.00  1.00              
ATOM   1409  CA  ARG A 185     -24.173   2.897  -3.779  1.00  1.00              
ATOM   1410  CB  ARG A 185     -24.795   1.899  -2.801  1.00  1.00              
ATOM   1411  CG  ARG A 185     -25.831   2.567  -1.898  1.00  1.00              
ATOM   1412  CD  ARG A 185     -25.224   3.436  -0.795  1.00  1.00              
ATOM   1413  NE  ARG A 185     -26.352   4.128  -0.109  1.00  1.00              
ATOM   1414  CZ  ARG A 185     -26.317   4.353   1.238  1.00  1.00              
ATOM   1415  NH1 ARG A 185     -25.267   3.906   1.986  1.00  1.00              
ATOM   1416  NH2 ARG A 185     -27.345   5.027   1.833  1.00  1.00              
ATOM   1417  C   ARG A 185     -23.067   2.252  -4.501  1.00  1.00              
ATOM   1418  O   ARG A 185     -21.898   2.401  -4.148  1.00  1.00              
ATOM   1419  N   TRP A 186     -23.408   1.498  -5.546  1.00  1.00              
ATOM   1420  CA  TRP A 186     -22.333   0.803  -6.111  1.00  1.00              
ATOM   1421  CB  TRP A 186     -22.778  -0.529  -6.718  1.00  1.00              
ATOM   1422  CG  TRP A 186     -21.655  -1.384  -6.248  1.00  1.00              
ATOM   1423  CD2 TRP A 186     -21.210  -2.679  -6.649  1.00  1.00              
ATOM   1424  CD1 TRP A 186     -20.808  -0.971  -5.271  1.00  1.00              
ATOM   1425  NE1 TRP A 186     -19.807  -1.876  -5.106  1.00  1.00              
ATOM   1426  CE2 TRP A 186     -20.040  -2.940  -5.933  1.00  1.00              
ATOM   1427  CE3 TRP A 186     -21.717  -3.570  -7.531  1.00  1.00              
ATOM   1428  CZ2 TRP A 186     -19.340  -4.089  -6.094  1.00  1.00              
ATOM   1429  CZ3 TRP A 186     -20.972  -4.708  -7.687  1.00  1.00              
ATOM   1430  CH2 TRP A 186     -19.821  -4.979  -7.007  1.00  1.00              
ATOM   1431  C   TRP A 186     -21.471   1.762  -6.900  1.00  1.00              
ATOM   1432  O   TRP A 186     -20.253   1.639  -6.929  1.00  1.00              
ATOM   1433  N   LYS A 187     -22.063   2.804  -7.513  1.00  1.00              
ATOM   1434  CA  LYS A 187     -21.317   3.799  -8.244  1.00  1.00              
ATOM   1435  CB  LYS A 187     -22.222   4.889  -8.844  1.00  1.00              
ATOM   1436  CG  LYS A 187     -23.187   4.363  -9.906  1.00  1.00              
ATOM   1437  CD  LYS A 187     -22.483   3.766 -11.125  1.00  1.00              
ATOM   1438  CE  LYS A 187     -21.845   4.817 -12.035  1.00  1.00              
ATOM   1439  NZ  LYS A 187     -21.175   4.159 -13.178  1.00  1.00              
ATOM   1440  C   LYS A 187     -20.389   4.474  -7.276  1.00  1.00              
ATOM   1441  O   LYS A 187     -19.366   5.040  -7.656  1.00  1.00              
ATOM   1442  N   ASP A 188     -20.811   4.527  -6.005  1.00  1.00              
ATOM   1443  CA  ASP A 188     -20.087   5.065  -4.890  1.00  1.00              
ATOM   1444  CB  ASP A 188     -21.004   5.419  -3.708  1.00  1.00              
ATOM   1445  CG  ASP A 188     -21.769   6.664  -4.126  1.00  1.00              
ATOM   1446  OD1 ASP A 188     -21.227   7.413  -4.982  1.00  1.00              
ATOM   1447  OD2 ASP A 188     -22.895   6.885  -3.606  1.00  1.00              
ATOM   1448  C   ASP A 188     -19.035   4.132  -4.397  1.00  1.00              
ATOM   1449  O   ASP A 188     -18.226   4.530  -3.566  1.00  1.00              
ATOM   1450  N   SER A 189     -19.051   2.849  -4.798  1.00  1.00              
ATOM   1451  CA  SER A 189     -18.085   1.966  -4.217  1.00  1.00              
ATOM   1452  CB  SER A 189     -18.654   0.584  -3.899  1.00  1.00              
ATOM   1453  OG  SER A 189     -19.642   0.718  -2.891  1.00  1.00              
ATOM   1454  C   SER A 189     -16.882   1.801  -5.115  1.00  1.00              
ATOM   1455  O   SER A 189     -16.996   1.487  -6.300  1.00  1.00              
ATOM   1456  N   PRO A 190     -15.702   2.007  -4.564  1.00  1.00              
ATOM   1457  CA  PRO A 190     -14.486   1.891  -5.323  1.00  1.00              
ATOM   1458  CD  PRO A 190     -15.463   1.861  -3.136  1.00  1.00              
ATOM   1459  CB  PRO A 190     -13.354   2.071  -4.314  1.00  1.00              
ATOM   1460  CG  PRO A 190     -13.965   1.525  -3.010  1.00  1.00              
ATOM   1461  C   PRO A 190     -14.451   0.522  -5.938  1.00  1.00              
ATOM   1462  O   PRO A 190     -13.979   0.386  -7.066  1.00  1.00              
ATOM   1463  N   GLU A 191     -14.926  -0.513  -5.218  1.00  1.00              
ATOM   1464  CA  GLU A 191     -14.876  -1.842  -5.753  1.00  1.00              
ATOM   1465  CB  GLU A 191     -15.262  -2.917  -4.734  1.00  1.00              
ATOM   1466  CG  GLU A 191     -15.173  -4.355  -5.241  1.00  1.00              
ATOM   1467  CD  GLU A 191     -15.716  -5.271  -4.152  1.00  1.00              
ATOM   1468  OE1 GLU A 191     -15.100  -5.345  -3.055  1.00  1.00              
ATOM   1469  OE2 GLU A 191     -16.778  -5.899  -4.400  1.00  1.00              
ATOM   1470  C   GLU A 191     -15.825  -1.919  -6.902  1.00  1.00              
ATOM   1471  O   GLU A 191     -15.594  -2.591  -7.906  1.00  1.00              
ATOM   1472  N   TYR A 192     -16.962  -1.232  -6.795  1.00  1.00              
ATOM   1473  CA  TYR A 192     -17.852  -1.349  -7.904  1.00  1.00              
ATOM   1474  CB  TYR A 192     -19.175  -0.703  -7.692  1.00  1.00              
ATOM   1475  CG  TYR A 192     -20.070  -1.103  -8.798  1.00  1.00              
ATOM   1476  CD1 TYR A 192     -19.903  -2.318  -9.416  1.00  1.00              
ATOM   1477  CD2 TYR A 192     -21.133  -0.306  -9.125  1.00  1.00              
ATOM   1478  CE1 TYR A 192     -20.784  -2.715 -10.390  1.00  1.00              
ATOM   1479  CE2 TYR A 192     -22.014  -0.695 -10.094  1.00  1.00              
ATOM   1480  CZ  TYR A 192     -21.839  -1.899 -10.724  1.00  1.00              
ATOM   1481  OH  TYR A 192     -22.758  -2.292 -11.716  1.00  1.00              
ATOM   1482  C   TYR A 192     -17.259  -0.711  -9.106  1.00  1.00              
ATOM   1483  O   TYR A 192     -17.428  -1.212 -10.214  1.00  1.00              
ATOM   1484  N   ALA A 193     -16.580   0.435  -8.922  1.00  1.00              
ATOM   1485  CA  ALA A 193     -16.036   1.142 -10.041  1.00  1.00              
ATOM   1486  CB  ALA A 193     -15.291   2.428  -9.641  1.00  1.00              
ATOM   1487  C   ALA A 193     -15.040   0.253 -10.703  1.00  1.00              
ATOM   1488  O   ALA A 193     -15.016   0.149 -11.927  1.00  1.00              
ATOM   1489  N   LEU A 194     -14.220  -0.439  -9.891  1.00  1.00              
ATOM   1490  CA  LEU A 194     -13.143  -1.249 -10.363  1.00  1.00              
ATOM   1491  CB  LEU A 194     -12.425  -1.907  -9.172  1.00  1.00              
ATOM   1492  CG  LEU A 194     -11.020  -2.477  -9.437  1.00  1.00              
ATOM   1493  CD1 LEU A 194     -10.565  -3.343  -8.250  1.00  1.00              
ATOM   1494  CD2 LEU A 194     -10.900  -3.160 -10.806  1.00  1.00              
ATOM   1495  C   LEU A 194     -13.742  -2.329 -11.206  1.00  1.00              
ATOM   1496  O   LEU A 194     -13.280  -2.601 -12.311  1.00  1.00              
ATOM   1497  N   LEU A 195     -14.828  -2.945 -10.709  1.00  1.00              
ATOM   1498  CA  LEU A 195     -15.473  -4.025 -11.385  1.00  1.00              
ATOM   1499  CB  LEU A 195     -16.551  -4.644 -10.508  1.00  1.00              
ATOM   1500  CG  LEU A 195     -17.317  -5.811 -11.120  1.00  1.00              
ATOM   1501  CD1 LEU A 195     -16.404  -6.936 -11.625  1.00  1.00              
ATOM   1502  CD2 LEU A 195     -18.270  -6.318 -10.049  1.00  1.00              
ATOM   1503  C   LEU A 195     -16.048  -3.552 -12.683  1.00  1.00              
ATOM   1504  O   LEU A 195     -15.984  -4.263 -13.684  1.00  1.00              
ATOM   1505  N   SER A 196     -16.630  -2.339 -12.707  1.00  1.00              
ATOM   1506  CA  SER A 196     -17.191  -1.824 -13.925  1.00  1.00              
ATOM   1507  CB  SER A 196     -17.890  -0.465 -13.748  1.00  1.00              
ATOM   1508  OG  SER A 196     -19.029  -0.597 -12.909  1.00  1.00              
ATOM   1509  C   SER A 196     -16.073  -1.612 -14.896  1.00  1.00              
ATOM   1510  O   SER A 196     -16.229  -1.824 -16.099  1.00  1.00              
ATOM   1511  N   ASN A 197     -14.904  -1.187 -14.383  1.00  1.00              
ATOM   1512  CA  ASN A 197     -13.772  -0.905 -15.219  1.00  1.00              
ATOM   1513  CB  ASN A 197     -12.578  -0.360 -14.416  1.00  1.00              
ATOM   1514  CG  ASN A 197     -11.559   0.198 -15.396  1.00  1.00              
ATOM   1515  OD1 ASN A 197     -11.409   1.413 -15.519  1.00  1.00              
ATOM   1516  ND2 ASN A 197     -10.840  -0.706 -16.114  1.00  1.00              
ATOM   1517  C   ASN A 197     -13.337  -2.178 -15.874  1.00  1.00              
ATOM   1518  O   ASN A 197     -12.932  -2.192 -17.036  1.00  1.00              
ATOM   1519  N   LEU A 198     -13.393  -3.305 -15.150  1.00  1.00              
ATOM   1520  CA  LEU A 198     -13.013  -4.485 -15.852  1.00  1.00              
ATOM   1521  CB  LEU A 198     -12.895  -5.756 -15.002  1.00  1.00              
ATOM   1522  CG  LEU A 198     -11.607  -5.753 -14.176  1.00  1.00              
ATOM   1523  CD1 LEU A 198     -10.375  -6.017 -15.057  1.00  1.00              
ATOM   1524  CD2 LEU A 198     -11.484  -4.437 -13.400  1.00  1.00              
ATOM   1525  C   LEU A 198     -14.041  -4.685 -16.929  1.00  1.00              
ATOM   1526  O   LEU A 198     -15.196  -4.292 -16.788  1.00  1.00              
ATOM   1527  N   ASP A 199     -13.636  -5.384 -18.000  1.00  1.00              
ATOM   1528  CA  ASP A 199     -14.300  -5.532 -19.273  1.00  1.00              
ATOM   1529  CB  ASP A 199     -13.550  -6.548 -20.151  1.00  1.00              
ATOM   1530  CG  ASP A 199     -14.227  -6.624 -21.510  1.00  1.00              
ATOM   1531  OD1 ASP A 199     -14.763  -5.581 -21.962  1.00  1.00              
ATOM   1532  OD2 ASP A 199     -14.232  -7.735 -22.109  1.00  1.00              
ATOM   1533  C   ASP A 199     -15.739  -5.980 -19.213  1.00  1.00              
ATOM   1534  O   ASP A 199     -16.526  -5.549 -20.049  1.00  1.00              
ATOM   1535  N   THR A 200     -16.111  -6.890 -18.301  1.00  1.00              
ATOM   1536  CA  THR A 200     -17.459  -7.351 -18.054  1.00  1.00              
ATOM   1537  CB  THR A 200     -18.425  -6.275 -17.616  1.00  1.00              
ATOM   1538  OG1 THR A 200     -19.541  -6.870 -16.972  1.00  1.00              
ATOM   1539  CG2 THR A 200     -18.940  -5.475 -18.819  1.00  1.00              
ATOM   1540  C   THR A 200     -18.129  -8.135 -19.155  1.00  1.00              
ATOM   1541  O   THR A 200     -19.326  -8.361 -19.033  1.00  1.00              
ATOM   1542  N   PHE A 201     -17.393  -8.677 -20.149  1.00  1.00              
ATOM   1543  CA  PHE A 201     -17.863  -9.453 -21.289  1.00  1.00              
ATOM   1544  CB  PHE A 201     -16.931 -10.670 -21.484  1.00  1.00              
ATOM   1545  CG  PHE A 201     -17.506 -11.751 -22.333  1.00  1.00              
ATOM   1546  CD1 PHE A 201     -18.361 -12.681 -21.785  1.00  1.00              
ATOM   1547  CD2 PHE A 201     -17.158 -11.874 -23.656  1.00  1.00              
ATOM   1548  CE1 PHE A 201     -18.895 -13.691 -22.548  1.00  1.00              
ATOM   1549  CE2 PHE A 201     -17.688 -12.883 -24.426  1.00  1.00              
ATOM   1550  CZ  PHE A 201     -18.554 -13.794 -23.873  1.00  1.00              
ATOM   1551  C   PHE A 201     -19.284  -9.953 -21.171  1.00  1.00              
ATOM   1552  O   PHE A 201     -19.643 -10.711 -20.272  1.00  1.00              
ATOM   1553  N   SER A 202     -20.146  -9.503 -22.098  1.00  1.00              
ATOM   1554  CA  SER A 202     -21.514  -9.939 -22.179  1.00  1.00              
ATOM   1555  CB  SER A 202     -21.624 -11.416 -22.606  1.00  1.00              
ATOM   1556  OG  SER A 202     -22.983 -11.820 -22.687  1.00  1.00              
ATOM   1557  C   SER A 202     -22.293  -9.742 -20.904  1.00  1.00              
ATOM   1558  O   SER A 202     -22.891 -10.679 -20.379  1.00  1.00              
ATOM   1559  N   GLY A 203     -22.279  -8.516 -20.349  1.00  1.00              
ATOM   1560  CA  GLY A 203     -23.144  -8.189 -19.248  1.00  1.00              
ATOM   1561  C   GLY A 203     -22.600  -8.735 -17.974  1.00  1.00              
ATOM   1562  O   GLY A 203     -23.078  -8.392 -16.893  1.00  1.00              
ATOM   1563  N   LYS A 204     -21.586  -9.612 -18.049  1.00  1.00              
ATOM   1564  CA  LYS A 204     -21.095 -10.098 -16.800  1.00  1.00              
ATOM   1565  CB  LYS A 204     -21.457 -11.568 -16.522  1.00  1.00              
ATOM   1566  CG  LYS A 204     -22.881 -11.918 -16.960  1.00  1.00              
ATOM   1567  CD  LYS A 204     -23.951 -10.957 -16.446  1.00  1.00              
ATOM   1568  CE  LYS A 204     -25.367 -11.313 -16.903  1.00  1.00              
ATOM   1569  NZ  LYS A 204     -25.468 -11.245 -18.379  1.00  1.00              
ATOM   1570  C   LYS A 204     -19.604 -10.019 -16.880  1.00  1.00              
ATOM   1571  O   LYS A 204     -19.008 -10.552 -17.816  1.00  1.00              
ATOM   1572  N   LEU A 205     -18.967  -9.296 -15.934  1.00  1.00              
ATOM   1573  CA  LEU A 205     -17.532  -9.313 -15.871  1.00  1.00              
ATOM   1574  CB  LEU A 205     -16.898  -8.651 -14.631  1.00  1.00              
ATOM   1575  CG  LEU A 205     -16.706  -7.141 -14.558  1.00  1.00              
ATOM   1576  CD1 LEU A 205     -15.627  -6.711 -15.535  1.00  1.00              
ATOM   1577  CD2 LEU A 205     -18.011  -6.369 -14.703  1.00  1.00              
ATOM   1578  C   LEU A 205     -17.266 -10.701 -15.468  1.00  1.00              
ATOM   1579  O   LEU A 205     -17.617 -11.066 -14.352  1.00  1.00              
ATOM   1580  N   SER A 206     -16.582 -11.500 -16.290  1.00  1.00              
ATOM   1581  CA  SER A 206     -16.530 -12.856 -15.844  1.00  1.00              
ATOM   1582  CB  SER A 206     -16.236 -13.875 -16.951  1.00  1.00              
ATOM   1583  OG  SER A 206     -17.344 -13.992 -17.827  1.00  1.00              
ATOM   1584  C   SER A 206     -15.415 -12.912 -14.862  1.00  1.00              
ATOM   1585  O   SER A 206     -14.704 -11.933 -14.680  1.00  1.00              
ATOM   1586  N   ILE A 207     -15.226 -14.039 -14.165  1.00  1.00              
ATOM   1587  CA  ILE A 207     -14.120 -14.044 -13.246  1.00  1.00              
ATOM   1588  CB  ILE A 207     -13.936 -15.292 -12.421  1.00  1.00              
ATOM   1589  CG2 ILE A 207     -12.598 -15.148 -11.673  1.00  1.00              
ATOM   1590  CG1 ILE A 207     -15.115 -15.526 -11.465  1.00  1.00              
ATOM   1591  CD1 ILE A 207     -14.996 -16.836 -10.683  1.00  1.00              
ATOM   1592  C   ILE A 207     -12.863 -13.879 -14.026  1.00  1.00              
ATOM   1593  O   ILE A 207     -11.896 -13.277 -13.559  1.00  1.00              
ATOM   1594  N   LYS A 208     -12.821 -14.465 -15.231  1.00  1.00              
ATOM   1595  CA  LYS A 208     -11.635 -14.328 -16.020  1.00  1.00              
ATOM   1596  CB  LYS A 208     -11.716 -15.049 -17.380  1.00  1.00              
ATOM   1597  CG  LYS A 208     -10.370 -15.154 -18.104  1.00  1.00              
ATOM   1598  CD  LYS A 208     -10.367 -16.190 -19.230  1.00  1.00              
ATOM   1599  CE  LYS A 208      -9.031 -16.307 -19.967  1.00  1.00              
ATOM   1600  NZ  LYS A 208      -9.101 -17.406 -20.957  1.00  1.00              
ATOM   1601  C   LYS A 208     -11.566 -12.858 -16.250  1.00  1.00              
ATOM   1602  O   LYS A 208     -10.492 -12.270 -16.284  1.00  1.00              
ATOM   1603  N   ASP A 209     -12.741 -12.209 -16.360  1.00  1.00              
ATOM   1604  CA  ASP A 209     -12.781 -10.813 -16.674  1.00  1.00              
ATOM   1605  CB  ASP A 209     -14.118 -10.351 -17.271  1.00  1.00              
ATOM   1606  CG  ASP A 209     -14.206 -10.700 -18.743  1.00  1.00              
ATOM   1607  OD1 ASP A 209     -13.148 -10.913 -19.393  1.00  1.00              
ATOM   1608  OD2 ASP A 209     -15.361 -10.739 -19.239  1.00  1.00              
ATOM   1609  C   ASP A 209     -12.597  -9.883 -15.510  1.00  1.00              
ATOM   1610  O   ASP A 209     -13.116  -8.772 -15.592  1.00  1.00              
ATOM   1611  N   PHE A 210     -12.127 -10.303 -14.318  1.00  1.00              
ATOM   1612  CA  PHE A 210     -11.593  -9.315 -13.408  1.00  1.00              
ATOM   1613  CB  PHE A 210     -12.135  -9.462 -11.974  1.00  1.00              
ATOM   1614  CG  PHE A 210     -12.263  -8.097 -11.374  1.00  1.00              
ATOM   1615  CD1 PHE A 210     -11.170  -7.316 -11.093  1.00  1.00              
ATOM   1616  CD2 PHE A 210     -13.515  -7.576 -11.134  1.00  1.00              
ATOM   1617  CE1 PHE A 210     -11.340  -6.064 -10.552  1.00  1.00              
ATOM   1618  CE2 PHE A 210     -13.684  -6.326 -10.589  1.00  1.00              
ATOM   1619  CZ  PHE A 210     -12.588  -5.559 -10.296  1.00  1.00              
ATOM   1620  C   PHE A 210     -10.107  -9.556 -13.390  1.00  1.00              
ATOM   1621  O   PHE A 210      -9.284  -8.644 -13.357  1.00  1.00              
ATOM   1622  N   LEU A 211      -9.757 -10.866 -13.413  1.00  1.00              
ATOM   1623  CA  LEU A 211      -8.417 -11.355 -13.258  1.00  1.00              
ATOM   1624  CB  LEU A 211      -8.323 -12.889 -13.134  1.00  1.00              
ATOM   1625  CG  LEU A 211      -8.803 -13.420 -11.768  1.00  1.00              
ATOM   1626  CD1 LEU A 211      -8.694 -14.949 -11.672  1.00  1.00              
ATOM   1627  CD2 LEU A 211      -8.041 -12.737 -10.629  1.00  1.00              
ATOM   1628  C   LEU A 211      -7.530 -10.903 -14.382  1.00  1.00              
ATOM   1629  O   LEU A 211      -6.444 -10.386 -14.133  1.00  1.00              
ATOM   1630  N   SER A 212      -7.963 -11.069 -15.647  1.00  1.00              
ATOM   1631  CA  SER A 212      -7.147 -10.713 -16.784  1.00  1.00              
ATOM   1632  CB  SER A 212      -7.464 -11.507 -18.062  1.00  1.00              
ATOM   1633  OG  SER A 212      -7.109 -12.870 -17.891  1.00  1.00              
ATOM   1634  C   SER A 212      -7.265  -9.250 -17.127  1.00  1.00              
ATOM   1635  O   SER A 212      -7.054  -8.878 -18.280  1.00  1.00              
ATOM   1636  N   GLY A 213      -7.711  -8.403 -16.180  1.00  1.00              
ATOM   1637  CA  GLY A 213      -7.942  -6.992 -16.409  1.00  1.00              
ATOM   1638  C   GLY A 213      -6.749  -6.087 -16.587  1.00  1.00              
ATOM   1639  O   GLY A 213      -6.768  -5.277 -17.507  1.00  1.00              
ATOM   1640  N   SER A 214      -5.708  -6.195 -15.727  1.00  1.00              
ATOM   1641  CA  SER A 214      -4.489  -5.402 -15.650  1.00  1.00              
ATOM   1642  CB  SER A 214      -3.930  -5.012 -17.029  1.00  1.00              
ATOM   1643  OG  SER A 214      -3.467  -6.162 -17.721  1.00  1.00              
ATOM   1644  C   SER A 214      -4.586  -4.107 -14.852  1.00  1.00              
ATOM   1645  O   SER A 214      -3.682  -3.901 -14.044  1.00  1.00              
ATOM   1646  N   PRO A 215      -5.578  -3.245 -14.945  1.00  1.00              
ATOM   1647  CA  PRO A 215      -5.621  -2.067 -14.104  1.00  1.00              
ATOM   1648  CD  PRO A 215      -6.043  -2.892 -16.278  1.00  1.00              
ATOM   1649  CB  PRO A 215      -6.576  -1.084 -14.775  1.00  1.00              
ATOM   1650  CG  PRO A 215      -6.413  -1.403 -16.263  1.00  1.00              
ATOM   1651  C   PRO A 215      -5.957  -2.323 -12.673  1.00  1.00              
ATOM   1652  O   PRO A 215      -6.151  -1.366 -11.928  1.00  1.00              
ATOM   1653  N   LYS A 216      -6.133  -3.587 -12.276  1.00  1.00              
ATOM   1654  CA  LYS A 216      -6.347  -3.852 -10.887  1.00  1.00              
ATOM   1655  CB  LYS A 216      -7.076  -5.189 -10.655  1.00  1.00              
ATOM   1656  CG  LYS A 216      -7.841  -5.290  -9.337  1.00  1.00              
ATOM   1657  CD  LYS A 216      -8.751  -6.516  -9.254  1.00  1.00              
ATOM   1658  CE  LYS A 216      -9.756  -6.486  -8.100  1.00  1.00              
ATOM   1659  NZ  LYS A 216     -10.677  -7.640  -8.198  1.00  1.00              
ATOM   1660  C   LYS A 216      -4.948  -3.986 -10.395  1.00  1.00              
ATOM   1661  O   LYS A 216      -4.089  -4.477 -11.127  1.00  1.00              
ATOM   1662  N   GLN A 217      -4.679  -3.559  -9.150  1.00  1.00              
ATOM   1663  CA  GLN A 217      -3.345  -3.618  -8.632  1.00  1.00              
ATOM   1664  CB  GLN A 217      -3.263  -3.139  -7.173  1.00  1.00              
ATOM   1665  CG  GLN A 217      -1.841  -3.099  -6.613  1.00  1.00              
ATOM   1666  CD  GLN A 217      -1.914  -2.522  -5.208  1.00  1.00              
ATOM   1667  OE1 GLN A 217      -1.572  -3.188  -4.233  1.00  1.00              
ATOM   1668  NE2 GLN A 217      -2.370  -1.245  -5.099  1.00  1.00              
ATOM   1669  C   GLN A 217      -2.984  -5.060  -8.696  1.00  1.00              
ATOM   1670  O   GLN A 217      -1.831  -5.428  -8.918  1.00  1.00              
ATOM   1671  N   SER A 218      -4.004  -5.918  -8.536  1.00  1.00              
ATOM   1672  CA  SER A 218      -3.795  -7.330  -8.562  1.00  1.00              
ATOM   1673  CB  SER A 218      -5.106  -8.120  -8.452  1.00  1.00              
ATOM   1674  OG  SER A 218      -5.682  -7.916  -7.171  1.00  1.00              
ATOM   1675  C   SER A 218      -3.126  -7.657  -9.852  1.00  1.00              
ATOM   1676  O   SER A 218      -3.489  -7.139 -10.906  1.00  1.00              
ATOM   1677  N   GLY A 219      -2.105  -8.533  -9.796  1.00  1.00              
ATOM   1678  CA  GLY A 219      -1.398  -8.855 -10.998  1.00  1.00              
ATOM   1679  C   GLY A 219      -2.378  -9.552 -11.891  1.00  1.00              
ATOM   1680  O   GLY A 219      -3.246 -10.286 -11.426  1.00  1.00              
ATOM   1681  N   GLU A 220      -2.213  -9.376 -13.215  1.00  1.00              
ATOM   1682  CA  GLU A 220      -3.129  -9.830 -14.229  1.00  1.00              
ATOM   1683  CB  GLU A 220      -2.776  -9.279 -15.623  1.00  1.00              
ATOM   1684  CG  GLU A 220      -1.352  -9.600 -16.072  1.00  1.00              
ATOM   1685  CD  GLU A 220      -1.121  -8.903 -17.401  1.00  1.00              
ATOM   1686  OE1 GLU A 220      -2.046  -8.932 -18.245  1.00  1.00              
ATOM   1687  OE2 GLU A 220      -0.024  -8.316 -17.595  1.00  1.00              
ATOM   1688  C   GLU A 220      -3.297 -11.317 -14.322  1.00  1.00              
ATOM   1689  O   GLU A 220      -4.384 -11.761 -14.689  1.00  1.00              
ATOM   1690  N   LEU A 221      -2.268 -12.128 -14.001  1.00  1.00              
ATOM   1691  CA  LEU A 221      -2.413 -13.560 -14.155  1.00  1.00              
ATOM   1692  CB  LEU A 221      -3.484 -14.190 -13.238  1.00  1.00              
ATOM   1693  CG  LEU A 221      -3.300 -14.006 -11.721  1.00  1.00              
ATOM   1694  CD1 LEU A 221      -4.408 -14.749 -10.949  1.00  1.00              
ATOM   1695  CD2 LEU A 221      -1.883 -14.383 -11.265  1.00  1.00              
ATOM   1696  C   LEU A 221      -2.901 -13.866 -15.539  1.00  1.00              
ATOM   1697  O   LEU A 221      -4.079 -14.166 -15.723  1.00  1.00              
ATOM   1698  N   LYS A 222      -2.036 -13.709 -16.562  1.00  1.00              
ATOM   1699  CA  LYS A 222      -2.434 -14.022 -17.908  1.00  1.00              
ATOM   1700  CB  LYS A 222      -1.690 -13.186 -18.968  1.00  1.00              
ATOM   1701  CG  LYS A 222      -2.138 -11.722 -19.060  1.00  1.00              
ATOM   1702  CD  LYS A 222      -3.596 -11.563 -19.510  1.00  1.00              
ATOM   1703  CE  LYS A 222      -4.049 -10.109 -19.649  1.00  1.00              
ATOM   1704  NZ  LYS A 222      -5.419 -10.023 -20.181  1.00  1.00              
ATOM   1705  C   LYS A 222      -2.076 -15.453 -18.159  1.00  1.00              
ATOM   1706  O   LYS A 222      -1.083 -15.943 -17.623  1.00  1.00              
ATOM   1707  N   GLY A 223      -2.890 -16.126 -19.006  1.00  1.00              
ATOM   1708  CA  GLY A 223      -2.806 -17.497 -19.423  1.00  1.00              
ATOM   1709  C   GLY A 223      -3.841 -18.273 -18.671  1.00  1.00              
ATOM   1710  O   GLY A 223      -3.580 -19.377 -18.204  1.00  1.00              
ATOM   1711  N   LEU A 224      -5.068 -17.719 -18.569  1.00  1.00              
ATOM   1712  CA  LEU A 224      -6.160 -18.266 -17.811  1.00  1.00              
ATOM   1713  CB  LEU A 224      -7.275 -17.275 -17.426  1.00  1.00              
ATOM   1714  CG  LEU A 224      -6.965 -16.682 -16.047  1.00  1.00              
ATOM   1715  CD1 LEU A 224      -8.087 -15.773 -15.527  1.00  1.00              
ATOM   1716  CD2 LEU A 224      -6.651 -17.836 -15.081  1.00  1.00              
ATOM   1717  C   LEU A 224      -6.801 -19.533 -18.280  1.00  1.00              
ATOM   1718  O   LEU A 224      -7.190 -20.298 -17.398  1.00  1.00              
ATOM   1719  N   SER A 225      -6.943 -19.780 -19.609  1.00  1.00              
ATOM   1720  CA  SER A 225      -7.590 -20.968 -20.144  1.00  1.00              
ATOM   1721  CB  SER A 225      -6.703 -22.225 -20.111  1.00  1.00              
ATOM   1722  OG  SER A 225      -7.400 -23.338 -20.650  1.00  1.00              
ATOM   1723  C   SER A 225      -8.830 -21.226 -19.342  1.00  1.00              
ATOM   1724  O   SER A 225      -8.775 -21.975 -18.372  1.00  1.00              
ATOM   1725  N   ASP A 226      -9.978 -20.627 -19.727  1.00  1.00              
ATOM   1726  CA  ASP A 226     -11.080 -20.547 -18.807  1.00  1.00              
ATOM   1727  CB  ASP A 226     -12.338 -19.937 -19.438  1.00  1.00              
ATOM   1728  CG  ASP A 226     -13.185 -19.417 -18.293  1.00  1.00              
ATOM   1729  OD1 ASP A 226     -13.632 -20.237 -17.448  1.00  1.00              
ATOM   1730  OD2 ASP A 226     -13.365 -18.171 -18.240  1.00  1.00              
ATOM   1731  C   ASP A 226     -11.455 -21.850 -18.157  1.00  1.00              
ATOM   1732  O   ASP A 226     -11.046 -22.085 -17.020  1.00  1.00              
ATOM   1733  N   GLU A 227     -12.112 -22.791 -18.854  1.00  1.00              
ATOM   1734  CA  GLU A 227     -12.458 -23.957 -18.094  1.00  1.00              
ATOM   1735  CB  GLU A 227     -13.532 -24.847 -18.737  1.00  1.00              
ATOM   1736  CG  GLU A 227     -14.909 -24.181 -18.687  1.00  1.00              
ATOM   1737  CD  GLU A 227     -15.956 -25.105 -19.292  1.00  1.00              
ATOM   1738  OE1 GLU A 227     -15.947 -25.281 -20.539  1.00  1.00              
ATOM   1739  OE2 GLU A 227     -16.789 -25.639 -18.512  1.00  1.00              
ATOM   1740  C   GLU A 227     -11.217 -24.743 -17.821  1.00  1.00              
ATOM   1741  O   GLU A 227     -10.425 -25.052 -18.710  1.00  1.00              
ATOM   1742  N   TYR A 228     -11.022 -25.056 -16.532  1.00  1.00              
ATOM   1743  CA  TYR A 228      -9.879 -25.758 -16.048  1.00  1.00              
ATOM   1744  CB  TYR A 228      -9.131 -24.715 -15.191  1.00  1.00              
ATOM   1745  CG  TYR A 228      -7.739 -25.038 -14.791  1.00  1.00              
ATOM   1746  CD1 TYR A 228      -6.718 -24.990 -15.710  1.00  1.00              
ATOM   1747  CD2 TYR A 228      -7.441 -25.310 -13.475  1.00  1.00              
ATOM   1748  CE1 TYR A 228      -5.428 -25.262 -15.319  1.00  1.00              
ATOM   1749  CE2 TYR A 228      -6.153 -25.584 -13.082  1.00  1.00              
ATOM   1750  CZ  TYR A 228      -5.142 -25.567 -14.009  1.00  1.00              
ATOM   1751  OH  TYR A 228      -3.817 -25.848 -13.618  1.00  1.00              
ATOM   1752  C   TYR A 228     -10.496 -26.828 -15.187  1.00  1.00              
ATOM   1753  O   TYR A 228     -10.951 -26.514 -14.087  1.00  1.00              
ATOM   1754  N   PRO A 229     -10.658 -28.044 -15.662  1.00  1.00              
ATOM   1755  CA  PRO A 229     -11.175 -29.097 -14.824  1.00  1.00              
ATOM   1756  CD  PRO A 229     -10.968 -28.286 -17.058  1.00  1.00              
ATOM   1757  CB  PRO A 229     -12.018 -29.993 -15.717  1.00  1.00              
ATOM   1758  CG  PRO A 229     -11.448 -29.744 -17.116  1.00  1.00              
ATOM   1759  C   PRO A 229     -10.096 -29.867 -14.124  1.00  1.00              
ATOM   1760  O   PRO A 229     -10.413 -30.726 -13.303  1.00  1.00              
ATOM   1761  N   PHE A 230      -8.816 -29.648 -14.463  1.00  1.00              
ATOM   1762  CA  PHE A 230      -7.826 -30.467 -13.837  1.00  1.00              
ATOM   1763  CB  PHE A 230      -7.803 -30.500 -12.297  1.00  1.00              
ATOM   1764  CG  PHE A 230      -6.840 -29.445 -11.867  1.00  1.00              
ATOM   1765  CD1 PHE A 230      -5.507 -29.612 -12.170  1.00  1.00              
ATOM   1766  CD2 PHE A 230      -7.225 -28.337 -11.145  1.00  1.00              
ATOM   1767  CE1 PHE A 230      -4.572 -28.679 -11.797  1.00  1.00              
ATOM   1768  CE2 PHE A 230      -6.293 -27.398 -10.765  1.00  1.00              
ATOM   1769  CZ  PHE A 230      -4.969 -27.570 -11.092  1.00  1.00              
ATOM   1770  C   PHE A 230      -7.847 -31.865 -14.386  1.00  1.00              
ATOM   1771  O   PHE A 230      -8.033 -32.093 -15.577  1.00  1.00              
ATOM   1772  N   GLU A 231      -7.733 -32.824 -13.452  1.00  1.00              
ATOM   1773  CA  GLU A 231      -7.484 -34.246 -13.474  1.00  1.00              
ATOM   1774  CB  GLU A 231      -7.248 -34.832 -12.071  1.00  1.00              
ATOM   1775  CG  GLU A 231      -6.603 -36.221 -12.078  1.00  1.00              
ATOM   1776  CD  GLU A 231      -5.215 -36.094 -12.690  1.00  1.00              
ATOM   1777  OE1 GLU A 231      -4.249 -35.833 -11.926  1.00  1.00              
ATOM   1778  OE2 GLU A 231      -5.105 -36.257 -13.935  1.00  1.00              
ATOM   1779  C   GLU A 231      -8.538 -35.074 -14.156  1.00  1.00              
ATOM   1780  O   GLU A 231      -8.613 -36.281 -13.925  1.00  1.00              
ATOM   1781  N   LYS A 232      -9.413 -34.462 -14.966  1.00  1.00              
ATOM   1782  CA  LYS A 232     -10.541 -35.101 -15.600  1.00  1.00              
ATOM   1783  CB  LYS A 232     -11.314 -34.158 -16.538  1.00  1.00              
ATOM   1784  CG  LYS A 232     -12.689 -34.704 -16.923  1.00  1.00              
ATOM   1785  CD  LYS A 232     -13.637 -33.647 -17.491  1.00  1.00              
ATOM   1786  CE  LYS A 232     -15.026 -34.198 -17.820  1.00  1.00              
ATOM   1787  NZ  LYS A 232     -15.926 -33.098 -18.228  1.00  1.00              
ATOM   1788  C   LYS A 232     -10.159 -36.333 -16.370  1.00  1.00              
ATOM   1789  O   LYS A 232     -11.020 -36.959 -16.979  1.00  1.00              
ATOM   1790  N   ASP A 233      -8.856 -36.626 -16.487  1.00  1.00              
ATOM   1791  CA  ASP A 233      -8.291 -37.786 -17.118  1.00  1.00              
ATOM   1792  CB  ASP A 233      -9.237 -38.905 -17.604  1.00  1.00              
ATOM   1793  CG  ASP A 233      -9.652 -39.709 -16.379  1.00  1.00              
ATOM   1794  OD1 ASP A 233      -9.014 -39.522 -15.307  1.00  1.00              
ATOM   1795  OD2 ASP A 233     -10.601 -40.529 -16.498  1.00  1.00              
ATOM   1796  C   ASP A 233      -7.604 -37.183 -18.263  1.00  1.00              
ATOM   1797  O   ASP A 233      -8.228 -36.778 -19.239  1.00  1.00              
ATOM   1798  N   ASN A 234      -6.277 -37.154 -18.156  1.00  1.00              
ATOM   1799  CA  ASN A 234      -5.410 -36.423 -19.019  1.00  1.00              
ATOM   1800  CB  ASN A 234      -3.931 -36.626 -18.666  1.00  1.00              
ATOM   1801  CG  ASN A 234      -3.679 -35.980 -17.312  1.00  1.00              
ATOM   1802  OD1 ASN A 234      -4.518 -35.253 -16.781  1.00  1.00              
ATOM   1803  ND2 ASN A 234      -2.477 -36.250 -16.737  1.00  1.00              
ATOM   1804  C   ASN A 234      -5.598 -36.840 -20.436  1.00  1.00              
ATOM   1805  O   ASN A 234      -5.195 -36.126 -21.350  1.00  1.00              
ATOM   1806  N   ASN A 235      -6.154 -38.033 -20.673  1.00  1.00              
ATOM   1807  CA  ASN A 235      -6.189 -38.507 -22.026  1.00  1.00              
ATOM   1808  CB  ASN A 235      -6.679 -39.964 -22.112  1.00  1.00              
ATOM   1809  CG  ASN A 235      -5.728 -40.836 -21.305  1.00  1.00              
ATOM   1810  OD1 ASN A 235      -4.508 -40.747 -21.433  1.00  1.00              
ATOM   1811  ND2 ASN A 235      -6.307 -41.705 -20.434  1.00  1.00              
ATOM   1812  C   ASN A 235      -7.018 -37.677 -22.984  1.00  1.00              
ATOM   1813  O   ASN A 235      -6.461 -37.235 -23.987  1.00  1.00              
ATOM   1814  N   PRO A 236      -8.294 -37.416 -22.795  1.00  1.00              
ATOM   1815  CA  PRO A 236      -9.019 -36.657 -23.792  1.00  1.00              
ATOM   1816  CD  PRO A 236      -9.177 -38.272 -22.020  1.00  1.00              
ATOM   1817  CB  PRO A 236     -10.507 -36.914 -23.522  1.00  1.00              
ATOM   1818  CG  PRO A 236     -10.548 -37.591 -22.139  1.00  1.00              
ATOM   1819  C   PRO A 236      -8.643 -35.212 -23.792  1.00  1.00              
ATOM   1820  O   PRO A 236      -8.763 -34.540 -24.818  1.00  1.00              
ATOM   1821  N   VAL A 237      -8.184 -34.736 -22.629  1.00  1.00              
ATOM   1822  CA  VAL A 237      -7.863 -33.377 -22.342  1.00  1.00              
ATOM   1823  CB  VAL A 237      -7.655 -33.159 -20.877  1.00  1.00              
ATOM   1824  CG1 VAL A 237      -6.202 -33.486 -20.493  1.00  1.00              
ATOM   1825  CG2 VAL A 237      -8.183 -31.763 -20.539  1.00  1.00              
ATOM   1826  C   VAL A 237      -6.665 -32.945 -23.111  1.00  1.00              
ATOM   1827  O   VAL A 237      -6.439 -31.745 -23.205  1.00  1.00              
ATOM   1828  N   GLY A 238      -5.758 -33.886 -23.452  1.00  1.00              
ATOM   1829  CA  GLY A 238      -4.723 -33.711 -24.442  1.00  1.00              
ATOM   1830  C   GLY A 238      -3.802 -32.580 -24.108  1.00  1.00              
ATOM   1831  O   GLY A 238      -2.726 -32.748 -23.535  1.00  1.00              
ATOM   1832  N   ASN A 239      -4.238 -31.368 -24.504  1.00  1.00              
ATOM   1833  CA  ASN A 239      -3.506 -30.167 -24.273  1.00  1.00              
ATOM   1834  CB  ASN A 239      -4.081 -28.924 -24.985  1.00  1.00              
ATOM   1835  CG  ASN A 239      -5.430 -28.528 -24.398  1.00  1.00              
ATOM   1836  OD1 ASN A 239      -5.524 -27.566 -23.636  1.00  1.00              
ATOM   1837  ND2 ASN A 239      -6.505 -29.275 -24.767  1.00  1.00              
ATOM   1838  C   ASN A 239      -3.505 -29.902 -22.808  1.00  1.00              
ATOM   1839  O   ASN A 239      -2.520 -29.422 -22.251  1.00  1.00              
ATOM   1840  N   PHE A 240      -4.616 -30.204 -22.122  1.00  1.00              
ATOM   1841  CA  PHE A 240      -4.586 -29.871 -20.733  1.00  1.00              
ATOM   1842  CB  PHE A 240      -5.924 -29.992 -20.002  1.00  1.00              
ATOM   1843  CG  PHE A 240      -5.764 -29.333 -18.676  1.00  1.00              
ATOM   1844  CD1 PHE A 240      -5.777 -27.963 -18.603  1.00  1.00              
ATOM   1845  CD2 PHE A 240      -5.579 -30.060 -17.522  1.00  1.00              
ATOM   1846  CE1 PHE A 240      -5.630 -27.330 -17.396  1.00  1.00              
ATOM   1847  CE2 PHE A 240      -5.433 -29.427 -16.309  1.00  1.00              
ATOM   1848  CZ  PHE A 240      -5.456 -28.058 -16.244  1.00  1.00              
ATOM   1849  C   PHE A 240      -3.566 -30.732 -20.069  1.00  1.00              
ATOM   1850  O   PHE A 240      -2.857 -30.283 -19.171  1.00  1.00              
ATOM   1851  N   ALA A 241      -3.470 -32.003 -20.499  1.00  1.00              
ATOM   1852  CA  ALA A 241      -2.525 -32.909 -19.910  1.00  1.00              
ATOM   1853  CB  ALA A 241      -2.575 -34.306 -20.540  1.00  1.00              
ATOM   1854  C   ALA A 241      -1.140 -32.392 -20.133  1.00  1.00              
ATOM   1855  O   ALA A 241      -0.313 -32.405 -19.223  1.00  1.00              
ATOM   1856  N   THR A 242      -0.839 -31.917 -21.355  1.00  1.00              
ATOM   1857  CA  THR A 242       0.493 -31.452 -21.601  1.00  1.00              
ATOM   1858  CB  THR A 242       0.758 -31.088 -23.033  1.00  1.00              
ATOM   1859  OG1 THR A 242       2.143 -30.834 -23.217  1.00  1.00              
ATOM   1860  CG2 THR A 242      -0.063 -29.844 -23.405  1.00  1.00              
ATOM   1861  C   THR A 242       0.717 -30.243 -20.758  1.00  1.00              
ATOM   1862  O   THR A 242       1.798 -30.031 -20.212  1.00  1.00              
ATOM   1863  N   THR A 243      -0.328 -29.419 -20.623  1.00  1.00              
ATOM   1864  CA  THR A 243      -0.200 -28.200 -19.894  1.00  1.00              
ATOM   1865  CB  THR A 243      -1.453 -27.397 -19.951  1.00  1.00              
ATOM   1866  OG1 THR A 243      -1.787 -27.136 -21.306  1.00  1.00              
ATOM   1867  CG2 THR A 243      -1.211 -26.080 -19.209  1.00  1.00              
ATOM   1868  C   THR A 243       0.110 -28.503 -18.468  1.00  1.00              
ATOM   1869  O   THR A 243       0.892 -27.779 -17.864  1.00  1.00              
ATOM   1870  N   VAL A 244      -0.527 -29.533 -17.874  1.00  1.00              
ATOM   1871  CA  VAL A 244      -0.250 -29.919 -16.514  1.00  1.00              
ATOM   1872  CB  VAL A 244      -1.284 -30.814 -15.891  1.00  1.00              
ATOM   1873  CG1 VAL A 244      -2.587 -30.015 -15.712  1.00  1.00              
ATOM   1874  CG2 VAL A 244      -1.457 -32.059 -16.761  1.00  1.00              
ATOM   1875  C   VAL A 244       1.104 -30.563 -16.422  1.00  1.00              
ATOM   1876  O   VAL A 244       1.758 -30.492 -15.382  1.00  1.00              
ATOM   1877  N   SER A 245       1.551 -31.253 -17.490  1.00  1.00              
ATOM   1878  CA  SER A 245       2.863 -31.843 -17.467  1.00  1.00              
ATOM   1879  CB  SER A 245       3.197 -32.588 -18.768  1.00  1.00              
ATOM   1880  OG  SER A 245       4.498 -33.149 -18.692  1.00  1.00              
ATOM   1881  C   SER A 245       3.818 -30.714 -17.346  1.00  1.00              
ATOM   1882  O   SER A 245       4.709 -30.712 -16.497  1.00  1.00              
ATOM   1883  N   ASP A 246       3.632 -29.691 -18.199  1.00  1.00              
ATOM   1884  CA  ASP A 246       4.436 -28.526 -18.022  1.00  1.00              
ATOM   1885  CB  ASP A 246       4.297 -27.478 -19.136  1.00  1.00              
ATOM   1886  CG  ASP A 246       4.918 -28.046 -20.399  1.00  1.00              
ATOM   1887  OD1 ASP A 246       5.314 -29.241 -20.374  1.00  1.00              
ATOM   1888  OD2 ASP A 246       5.012 -27.293 -21.405  1.00  1.00              
ATOM   1889  C   ASP A 246       3.822 -27.957 -16.809  1.00  1.00              
ATOM   1890  O   ASP A 246       2.774 -28.400 -16.354  1.00  1.00              
ATOM   1891  N   ARG A 247       4.413 -26.967 -16.169  1.00  1.00              
ATOM   1892  CA  ARG A 247       3.588 -26.734 -15.042  1.00  1.00              
ATOM   1893  CB  ARG A 247       4.373 -26.771 -13.735  1.00  1.00              
ATOM   1894  CG  ARG A 247       4.912 -28.176 -13.462  1.00  1.00              
ATOM   1895  CD  ARG A 247       5.886 -28.244 -12.291  1.00  1.00              
ATOM   1896  NE  ARG A 247       7.113 -27.507 -12.701  1.00  1.00              
ATOM   1897  CZ  ARG A 247       8.087 -28.148 -13.413  1.00  1.00              
ATOM   1898  NH1 ARG A 247       7.932 -29.462 -13.749  1.00  1.00              
ATOM   1899  NH2 ARG A 247       9.211 -27.474 -13.790  1.00  1.00              
ATOM   1900  C   ARG A 247       2.863 -25.455 -15.225  1.00  1.00              
ATOM   1901  O   ARG A 247       3.445 -24.419 -15.533  1.00  1.00              
ATOM   1902  N   SER A 248       1.529 -25.536 -15.113  1.00  1.00              
ATOM   1903  CA  SER A 248       0.732 -24.356 -15.131  1.00  1.00              
ATOM   1904  CB  SER A 248      -0.435 -24.388 -16.127  1.00  1.00              
ATOM   1905  OG  SER A 248       0.073 -24.344 -17.451  1.00  1.00              
ATOM   1906  C   SER A 248       0.172 -24.332 -13.765  1.00  1.00              
ATOM   1907  O   SER A 248      -0.526 -25.256 -13.354  1.00  1.00              
ATOM   1908  N   ARG A 249       0.474 -23.280 -13.001  1.00  1.00              
ATOM   1909  CA  ARG A 249      -0.022 -23.332 -11.672  1.00  1.00              
ATOM   1910  CB  ARG A 249       0.554 -22.233 -10.773  1.00  1.00              
ATOM   1911  CG  ARG A 249       2.068 -22.393 -10.623  1.00  1.00              
ATOM   1912  CD  ARG A 249       2.725 -21.441  -9.625  1.00  1.00              
ATOM   1913  NE  ARG A 249       4.182 -21.763  -9.624  1.00  1.00              
ATOM   1914  CZ  ARG A 249       5.005 -21.273  -8.651  1.00  1.00              
ATOM   1915  NH1 ARG A 249       4.495 -20.500  -7.648  1.00  1.00              
ATOM   1916  NH2 ARG A 249       6.338 -21.567  -8.682  1.00  1.00              
ATOM   1917  C   ARG A 249      -1.509 -23.230 -11.770  1.00  1.00              
ATOM   1918  O   ARG A 249      -2.042 -22.510 -12.616  1.00  1.00              
ATOM   1919  N   PRO A 250      -2.206 -23.980 -10.955  1.00  1.00              
ATOM   1920  CA  PRO A 250      -3.628 -23.996 -11.055  1.00  1.00              
ATOM   1921  CD  PRO A 250      -1.794 -24.312  -9.607  1.00  1.00              
ATOM   1922  CB  PRO A 250      -4.121 -24.896  -9.949  1.00  1.00              
ATOM   1923  CG  PRO A 250      -3.104 -24.608  -8.847  1.00  1.00              
ATOM   1924  C   PRO A 250      -4.116 -22.629 -10.827  1.00  1.00              
ATOM   1925  O   PRO A 250      -3.503 -21.870 -10.079  1.00  1.00              
ATOM   1926  N   LEU A 251      -5.234 -22.297 -11.465  1.00  1.00              
ATOM   1927  CA  LEU A 251      -5.701 -20.979 -11.264  1.00  1.00              
ATOM   1928  CB  LEU A 251      -6.939 -20.567 -12.069  1.00  1.00              
ATOM   1929  CG  LEU A 251      -7.361 -19.134 -11.685  1.00  1.00              
ATOM   1930  CD1 LEU A 251      -6.351 -18.084 -12.169  1.00  1.00              
ATOM   1931  CD2 LEU A 251      -8.814 -18.845 -12.069  1.00  1.00              
ATOM   1932  C   LEU A 251      -6.068 -20.836  -9.832  1.00  1.00              
ATOM   1933  O   LEU A 251      -5.881 -19.766  -9.265  1.00  1.00              
ATOM   1934  N   ASN A 252      -6.585 -21.911  -9.206  1.00  1.00              
ATOM   1935  CA  ASN A 252      -7.103 -21.814  -7.870  1.00  1.00              
ATOM   1936  CB  ASN A 252      -7.621 -23.162  -7.341  1.00  1.00              
ATOM   1937  CG  ASN A 252      -8.510 -22.899  -6.130  1.00  1.00              
ATOM   1938  OD1 ASN A 252      -9.715 -23.148  -6.173  1.00  1.00              
ATOM   1939  ND2 ASN A 252      -7.911 -22.384  -5.023  1.00  1.00              
ATOM   1940  C   ASN A 252      -6.039 -21.339  -6.936  1.00  1.00              
ATOM   1941  O   ASN A 252      -6.281 -20.437  -6.136  1.00  1.00              
ATOM   1942  N   ASP A 253      -4.829 -21.919  -7.012  1.00  1.00              
ATOM   1943  CA  ASP A 253      -3.801 -21.518  -6.098  1.00  1.00              
ATOM   1944  CB  ASP A 253      -2.518 -22.346  -6.227  1.00  1.00              
ATOM   1945  CG  ASP A 253      -1.640 -22.057  -5.015  1.00  1.00              
ATOM   1946  OD1 ASP A 253      -1.997 -21.146  -4.221  1.00  1.00              
ATOM   1947  OD2 ASP A 253      -0.602 -22.753  -4.861  1.00  1.00              
ATOM   1948  C   ASP A 253      -3.449 -20.096  -6.376  1.00  1.00              
ATOM   1949  O   ASP A 253      -3.226 -19.303  -5.463  1.00  1.00              
ATOM   1950  N   LYS A 254      -3.401 -19.726  -7.665  1.00  1.00              
ATOM   1951  CA  LYS A 254      -2.994 -18.391  -7.976  1.00  1.00              
ATOM   1952  CB  LYS A 254      -2.865 -18.132  -9.486  1.00  1.00              
ATOM   1953  CG  LYS A 254      -1.704 -18.907 -10.116  1.00  1.00              
ATOM   1954  CD  LYS A 254      -1.647 -18.832 -11.642  1.00  1.00              
ATOM   1955  CE  LYS A 254      -0.839 -17.639 -12.163  1.00  1.00              
ATOM   1956  NZ  LYS A 254       0.606 -17.856 -11.920  1.00  1.00              
ATOM   1957  C   LYS A 254      -3.973 -17.417  -7.398  1.00  1.00              
ATOM   1958  O   LYS A 254      -3.573 -16.399  -6.836  1.00  1.00              
ATOM   1959  N   VAL A 255      -5.285 -17.700  -7.506  1.00  1.00              
ATOM   1960  CA  VAL A 255      -6.251 -16.757  -7.037  1.00  1.00              
ATOM   1961  CB  VAL A 255      -7.655 -17.034  -7.521  1.00  1.00              
ATOM   1962  CG1 VAL A 255      -8.248 -18.248  -6.791  1.00  1.00              
ATOM   1963  CG2 VAL A 255      -8.467 -15.728  -7.431  1.00  1.00              
ATOM   1964  C   VAL A 255      -6.158 -16.644  -5.547  1.00  1.00              
ATOM   1965  O   VAL A 255      -6.291 -15.551  -5.000  1.00  1.00              
ATOM   1966  N   ASN A 256      -5.898 -17.768  -4.850  1.00  1.00              
ATOM   1967  CA  ASN A 256      -5.820 -17.755  -3.419  1.00  1.00              
ATOM   1968  CB  ASN A 256      -5.672 -19.158  -2.814  1.00  1.00              
ATOM   1969  CG  ASN A 256      -6.245 -19.085  -1.407  1.00  1.00              
ATOM   1970  OD1 ASN A 256      -7.266 -19.708  -1.119  1.00  1.00              
ATOM   1971  ND2 ASN A 256      -5.594 -18.292  -0.515  1.00  1.00              
ATOM   1972  C   ASN A 256      -4.648 -16.915  -3.004  1.00  1.00              
ATOM   1973  O   ASN A 256      -4.729 -16.167  -2.032  1.00  1.00              
ATOM   1974  N   GLU A 257      -3.526 -17.007  -3.745  1.00  1.00              
ATOM   1975  CA  GLU A 257      -2.336 -16.267  -3.434  1.00  1.00              
ATOM   1976  CB  GLU A 257      -1.202 -16.524  -4.441  1.00  1.00              
ATOM   1977  CG  GLU A 257      -0.682 -17.962  -4.466  1.00  1.00              
ATOM   1978  CD  GLU A 257       0.332 -18.055  -5.599  1.00  1.00              
ATOM   1979  OE1 GLU A 257       1.137 -17.096  -5.749  1.00  1.00              
ATOM   1980  OE2 GLU A 257       0.308 -19.077  -6.335  1.00  1.00              
ATOM   1981  C   GLU A 257      -2.666 -14.815  -3.545  1.00  1.00              
ATOM   1982  O   GLU A 257      -2.248 -14.004  -2.720  1.00  1.00              
ATOM   1983  N   LYS A 258      -3.443 -14.447  -4.577  1.00  1.00              
ATOM   1984  CA  LYS A 258      -3.770 -13.064  -4.768  1.00  1.00              
ATOM   1985  CB  LYS A 258      -4.626 -12.804  -6.018  1.00  1.00              
ATOM   1986  CG  LYS A 258      -4.616 -11.337  -6.447  1.00  1.00              
ATOM   1987  CD  LYS A 258      -5.295 -11.087  -7.793  1.00  1.00              
ATOM   1988  CE  LYS A 258      -5.218 -12.274  -8.754  1.00  1.00              
ATOM   1989  NZ  LYS A 258      -3.806 -12.627  -9.014  1.00  1.00              
ATOM   1990  C   LYS A 258      -4.564 -12.623  -3.575  1.00  1.00              
ATOM   1991  O   LYS A 258      -4.455 -11.486  -3.113  1.00  1.00              
ATOM   1992  N   THR A 259      -5.418 -13.514  -3.042  1.00  1.00              
ATOM   1993  CA  THR A 259      -6.193 -13.077  -1.922  1.00  1.00              
ATOM   1994  CB  THR A 259      -7.326 -13.973  -1.528  1.00  1.00              
ATOM   1995  OG1 THR A 259      -8.235 -14.092  -2.612  1.00  1.00              
ATOM   1996  CG2 THR A 259      -8.048 -13.335  -0.326  1.00  1.00              
ATOM   1997  C   THR A 259      -5.309 -12.849  -0.742  1.00  1.00              
ATOM   1998  O   THR A 259      -5.519 -11.894  -0.001  1.00  1.00              
ATOM   1999  N   THR A 260      -4.292 -13.708  -0.535  1.00  1.00              
ATOM   2000  CA  THR A 260      -3.412 -13.565   0.588  1.00  1.00              
ATOM   2001  CB  THR A 260      -2.390 -14.656   0.669  1.00  1.00              
ATOM   2002  OG1 THR A 260      -3.031 -15.916   0.795  1.00  1.00              
ATOM   2003  CG2 THR A 260      -1.495 -14.393   1.890  1.00  1.00              
ATOM   2004  C   THR A 260      -2.687 -12.264   0.450  1.00  1.00              
ATOM   2005  O   THR A 260      -2.476 -11.554   1.432  1.00  1.00              
ATOM   2006  N   LEU A 261      -2.289 -11.918  -0.787  1.00  1.00              
ATOM   2007  CA  LEU A 261      -1.544 -10.714  -1.004  1.00  1.00              
ATOM   2008  CB  LEU A 261      -1.155 -10.532  -2.480  1.00  1.00              
ATOM   2009  CG  LEU A 261      -0.351  -9.251  -2.766  1.00  1.00              
ATOM   2010  CD1 LEU A 261       1.052  -9.320  -2.139  1.00  1.00              
ATOM   2011  CD2 LEU A 261      -0.327  -8.934  -4.269  1.00  1.00              
ATOM   2012  C   LEU A 261      -2.398  -9.547  -0.605  1.00  1.00              
ATOM   2013  O   LEU A 261      -1.928  -8.652   0.093  1.00  1.00              
ATOM   2014  N   LEU A 262      -3.680  -9.528  -1.022  1.00  1.00              
ATOM   2015  CA  LEU A 262      -4.524  -8.420  -0.684  1.00  1.00              
ATOM   2016  CB  LEU A 262      -5.832  -8.277  -1.479  1.00  1.00              
ATOM   2017  CG  LEU A 262      -5.640  -7.310  -2.660  1.00  1.00              
ATOM   2018  CD1 LEU A 262      -6.921  -7.132  -3.487  1.00  1.00              
ATOM   2019  CD2 LEU A 262      -5.129  -5.961  -2.126  1.00  1.00              
ATOM   2020  C   LEU A 262      -4.789  -8.324   0.782  1.00  1.00              
ATOM   2021  O   LEU A 262      -4.859  -7.218   1.313  1.00  1.00              
ATOM   2022  N   ASN A 263      -4.955  -9.455   1.488  1.00  1.00              
ATOM   2023  CA  ASN A 263      -5.230  -9.373   2.893  1.00  1.00              
ATOM   2024  CB  ASN A 263      -5.609 -10.730   3.507  1.00  1.00              
ATOM   2025  CG  ASN A 263      -6.408 -10.425   4.764  1.00  1.00              
ATOM   2026  OD1 ASN A 263      -6.226  -9.379   5.385  1.00  1.00              
ATOM   2027  ND2 ASN A 263      -7.329 -11.351   5.142  1.00  1.00              
ATOM   2028  C   ASN A 263      -4.013  -8.827   3.580  1.00  1.00              
ATOM   2029  O   ASN A 263      -4.101  -8.066   4.544  1.00  1.00              
ATOM   2030  N   ASP A 264      -2.823  -9.211   3.090  1.00  1.00              
ATOM   2031  CA  ASP A 264      -1.614  -8.740   3.697  1.00  1.00              
ATOM   2032  CB  ASP A 264      -0.359  -9.269   2.990  1.00  1.00              
ATOM   2033  CG  ASP A 264      -0.303 -10.779   3.156  1.00  1.00              
ATOM   2034  OD1 ASP A 264      -0.726 -11.279   4.233  1.00  1.00              
ATOM   2035  OD2 ASP A 264       0.158 -11.454   2.198  1.00  1.00              
ATOM   2036  C   ASP A 264      -1.587  -7.259   3.524  1.00  1.00              
ATOM   2037  O   ASP A 264      -1.234  -6.523   4.441  1.00  1.00              
ATOM   2038  N   THR A 265      -1.989  -6.792   2.327  1.00  1.00              
ATOM   2039  CA  THR A 265      -1.931  -5.404   1.995  1.00  1.00              
ATOM   2040  CB  THR A 265      -2.392  -5.100   0.601  1.00  1.00              
ATOM   2041  OG1 THR A 265      -1.614  -5.807  -0.355  1.00  1.00              
ATOM   2042  CG2 THR A 265      -2.237  -3.588   0.382  1.00  1.00              
ATOM   2043  C   THR A 265      -2.816  -4.623   2.908  1.00  1.00              
ATOM   2044  O   THR A 265      -2.415  -3.578   3.413  1.00  1.00              
ATOM   2045  N   SER A 266      -4.047  -5.106   3.157  1.00  1.00              
ATOM   2046  CA  SER A 266      -4.952  -4.344   3.962  1.00  1.00              
ATOM   2047  CB  SER A 266      -6.375  -4.921   4.037  1.00  1.00              
ATOM   2048  OG  SER A 266      -7.042  -4.753   2.794  1.00  1.00              
ATOM   2049  C   SER A 266      -4.412  -4.209   5.351  1.00  1.00              
ATOM   2050  O   SER A 266      -4.508  -3.137   5.945  1.00  1.00              
ATOM   2051  N   SER A 267      -3.822  -5.279   5.914  1.00  1.00              
ATOM   2052  CA  SER A 267      -3.313  -5.195   7.253  1.00  1.00              
ATOM   2053  CB  SER A 267      -2.764  -6.533   7.771  1.00  1.00              
ATOM   2054  OG  SER A 267      -3.814  -7.485   7.864  1.00  1.00              
ATOM   2055  C   SER A 267      -2.186  -4.214   7.266  1.00  1.00              
ATOM   2056  O   SER A 267      -2.034  -3.414   8.189  1.00  1.00              
ATOM   2057  N   ARG A 268      -1.359  -4.241   6.213  1.00  1.00              
ATOM   2058  CA  ARG A 268      -0.229  -3.366   6.194  1.00  1.00              
ATOM   2059  CB  ARG A 268       0.696  -3.610   4.993  1.00  1.00              
ATOM   2060  CG  ARG A 268       1.353  -4.992   5.025  1.00  1.00              
ATOM   2061  CD  ARG A 268       2.185  -5.246   6.285  1.00  1.00              
ATOM   2062  NE  ARG A 268       3.320  -4.281   6.280  1.00  1.00              
ATOM   2063  CZ  ARG A 268       4.153  -4.195   7.359  1.00  1.00              
ATOM   2064  NH1 ARG A 268       3.942  -4.987   8.451  1.00  1.00              
ATOM   2065  NH2 ARG A 268       5.192  -3.311   7.351  1.00  1.00              
ATOM   2066  C   ARG A 268      -0.703  -1.951   6.147  1.00  1.00              
ATOM   2067  O   ARG A 268      -0.105  -1.083   6.779  1.00  1.00              
ATOM   2068  N   TYR A 269      -1.793  -1.674   5.404  1.00  1.00              
ATOM   2069  CA  TYR A 269      -2.212  -0.314   5.259  1.00  1.00              
ATOM   2070  CB  TYR A 269      -3.353  -0.059   4.270  1.00  1.00              
ATOM   2071  CG  TYR A 269      -2.879   1.161   3.558  1.00  1.00              
ATOM   2072  CD1 TYR A 269      -3.106   2.448   3.996  1.00  1.00              
ATOM   2073  CD2 TYR A 269      -2.130   0.967   2.424  1.00  1.00              
ATOM   2074  CE1 TYR A 269      -2.616   3.516   3.273  1.00  1.00              
ATOM   2075  CE2 TYR A 269      -1.641   2.023   1.705  1.00  1.00              
ATOM   2076  CZ  TYR A 269      -1.882   3.301   2.127  1.00  1.00              
ATOM   2077  OH  TYR A 269      -1.366   4.368   1.362  1.00  1.00              
ATOM   2078  C   TYR A 269      -2.659   0.184   6.591  1.00  1.00              
ATOM   2079  O   TYR A 269      -2.418   1.339   6.932  1.00  1.00              
ATOM   2080  N   ASN A 270      -3.341  -0.675   7.373  1.00  1.00              
ATOM   2081  CA  ASN A 270      -3.851  -0.287   8.654  1.00  1.00              
ATOM   2082  CB  ASN A 270      -4.636  -1.416   9.349  1.00  1.00              
ATOM   2083  CG  ASN A 270      -5.169  -0.873  10.670  1.00  1.00              
ATOM   2084  OD1 ASN A 270      -4.415  -0.662  11.619  1.00  1.00              
ATOM   2085  ND2 ASN A 270      -6.505  -0.638  10.738  1.00  1.00              
ATOM   2086  C   ASN A 270      -2.705   0.099   9.537  1.00  1.00              
ATOM   2087  O   ASN A 270      -2.769   1.108  10.234  1.00  1.00              
ATOM   2088  N   SER A 271      -1.613  -0.688   9.525  1.00  1.00              
ATOM   2089  CA  SER A 271      -0.486  -0.399  10.366  1.00  1.00              
ATOM   2090  CB  SER A 271       0.593  -1.496  10.321  1.00  1.00              
ATOM   2091  OG  SER A 271       1.142  -1.598   9.014  1.00  1.00              
ATOM   2092  C   SER A 271       0.140   0.882   9.917  1.00  1.00              
ATOM   2093  O   SER A 271       0.646   1.668  10.717  1.00  1.00              
ATOM   2094  N   ALA A 272       0.140   1.126   8.599  1.00  1.00              
ATOM   2095  CA  ALA A 272       0.755   2.326   8.116  1.00  1.00              
ATOM   2096  CB  ALA A 272       0.741   2.438   6.606  1.00  1.00              
ATOM   2097  C   ALA A 272       0.003   3.514   8.599  1.00  1.00              
ATOM   2098  O   ALA A 272       0.617   4.510   8.973  1.00  1.00              
ATOM   2099  N   VAL A 273      -1.345   3.446   8.587  1.00  1.00              
ATOM   2100  CA  VAL A 273      -2.124   4.591   8.947  1.00  1.00              
ATOM   2101  CB  VAL A 273      -3.615   4.438   8.766  1.00  1.00              
ATOM   2102  CG1 VAL A 273      -4.173   3.418   9.772  1.00  1.00              
ATOM   2103  CG2 VAL A 273      -4.250   5.837   8.874  1.00  1.00              
ATOM   2104  C   VAL A 273      -1.836   4.933  10.368  1.00  1.00              
ATOM   2105  O   VAL A 273      -1.673   6.103  10.698  1.00  1.00              
ATOM   2106  N   GLU A 274      -1.736   3.918  11.245  1.00  1.00              
ATOM   2107  CA  GLU A 274      -1.510   4.183  12.633  1.00  1.00              
ATOM   2108  CB  GLU A 274      -1.442   2.901  13.480  1.00  1.00              
ATOM   2109  CG  GLU A 274      -2.742   2.093  13.493  1.00  1.00              
ATOM   2110  CD  GLU A 274      -3.803   2.911  14.216  1.00  1.00              
ATOM   2111  OE1 GLU A 274      -3.574   3.266  15.403  1.00  1.00              
ATOM   2112  OE2 GLU A 274      -4.857   3.193  13.586  1.00  1.00              
ATOM   2113  C   GLU A 274      -0.191   4.865  12.769  1.00  1.00              
ATOM   2114  O   GLU A 274      -0.058   5.839  13.506  1.00  1.00              
ATOM   2115  N   ALA A 275       0.821   4.367  12.043  1.00  1.00              
ATOM   2116  CA  ALA A 275       2.148   4.886  12.127  1.00  1.00              
ATOM   2117  CB  ALA A 275       3.109   4.052  11.273  1.00  1.00              
ATOM   2118  C   ALA A 275       2.171   6.310  11.663  1.00  1.00              
ATOM   2119  O   ALA A 275       2.800   7.150  12.303  1.00  1.00              
ATOM   2120  N   LEU A 276       1.489   6.639  10.546  1.00  1.00              
ATOM   2121  CA  LEU A 276       1.534   8.000  10.089  1.00  1.00              
ATOM   2122  CB  LEU A 276       1.108   8.293   8.631  1.00  1.00              
ATOM   2123  CG  LEU A 276       2.247   8.259   7.575  1.00  1.00              
ATOM   2124  CD1 LEU A 276       3.246   9.412   7.789  1.00  1.00              
ATOM   2125  CD2 LEU A 276       2.930   6.890   7.468  1.00  1.00              
ATOM   2126  C   LEU A 276       0.853   8.922  11.044  1.00  1.00              
ATOM   2127  O   LEU A 276       1.279  10.065  11.187  1.00  1.00              
ATOM   2128  N   ASN A 277      -0.214   8.470  11.727  1.00  1.00              
ATOM   2129  CA  ASN A 277      -0.892   9.336  12.648  1.00  1.00              
ATOM   2130  CB  ASN A 277      -2.047   8.637  13.375  1.00  1.00              
ATOM   2131  CG  ASN A 277      -3.050   8.182  12.334  1.00  1.00              
ATOM   2132  OD1 ASN A 277      -3.088   8.681  11.211  1.00  1.00              
ATOM   2133  ND2 ASN A 277      -3.912   7.207  12.723  1.00  1.00              
ATOM   2134  C   ASN A 277       0.088   9.719  13.702  1.00  1.00              
ATOM   2135  O   ASN A 277       0.187  10.883  14.083  1.00  1.00              
ATOM   2136  N   ARG A 278       0.856   8.731  14.188  1.00  1.00              
ATOM   2137  CA  ARG A 278       1.795   8.958  15.241  1.00  1.00              
ATOM   2138  CB  ARG A 278       2.532   7.671  15.650  1.00  1.00              
ATOM   2139  CG  ARG A 278       3.407   7.810  16.899  1.00  1.00              
ATOM   2140  CD  ARG A 278       2.615   7.902  18.205  1.00  1.00              
ATOM   2141  NE  ARG A 278       3.606   7.976  19.315  1.00  1.00              
ATOM   2142  CZ  ARG A 278       3.234   7.689  20.597  1.00  1.00              
ATOM   2143  NH1 ARG A 278       1.942   7.349  20.879  1.00  1.00              
ATOM   2144  NH2 ARG A 278       4.159   7.737  21.599  1.00  1.00              
ATOM   2145  C   ARG A 278       2.824   9.924  14.762  1.00  1.00              
ATOM   2146  O   ARG A 278       3.183  10.855  15.480  1.00  1.00              
ATOM   2147  N   PHE A 279       3.325   9.755  13.526  1.00  1.00              
ATOM   2148  CA  PHE A 279       4.390  10.625  13.151  1.00  1.00              
ATOM   2149  CB  PHE A 279       5.197  10.250  11.911  1.00  1.00              
ATOM   2150  CG  PHE A 279       6.461  10.984  12.199  1.00  1.00              
ATOM   2151  CD1 PHE A 279       7.252  10.537  13.230  1.00  1.00              
ATOM   2152  CD2 PHE A 279       6.866  12.091  11.490  1.00  1.00              
ATOM   2153  CE1 PHE A 279       8.424  11.175  13.553  1.00  1.00              
ATOM   2154  CE2 PHE A 279       8.044  12.731  11.809  1.00  1.00              
ATOM   2155  CZ  PHE A 279       8.827  12.275  12.841  1.00  1.00              
ATOM   2156  C   PHE A 279       3.884  12.020  12.999  1.00  1.00              
ATOM   2157  O   PHE A 279       4.601  12.972  13.295  1.00  1.00              
ATOM   2158  N   ILE A 280       2.641  12.188  12.513  1.00  1.00              
ATOM   2159  CA  ILE A 280       2.116  13.506  12.310  1.00  1.00              
ATOM   2160  CB  ILE A 280       0.786  13.526  11.617  1.00  1.00              
ATOM   2161  CG2 ILE A 280       0.388  15.003  11.437  1.00  1.00              
ATOM   2162  CG1 ILE A 280       0.892  12.783  10.271  1.00  1.00              
ATOM   2163  CD1 ILE A 280      -0.458  12.499   9.618  1.00  1.00              
ATOM   2164  C   ILE A 280       2.026  14.200  13.638  1.00  1.00              
ATOM   2165  O   ILE A 280       2.297  15.395  13.744  1.00  1.00              
ATOM   2166  N   GLN A 281       1.639  13.483  14.707  1.00  1.00              
ATOM   2167  CA  GLN A 281       1.559  14.159  15.971  1.00  1.00              
ATOM   2168  CB  GLN A 281       1.059  13.273  17.123  1.00  1.00              
ATOM   2169  CG  GLN A 281      -0.402  12.847  16.996  1.00  1.00              
ATOM   2170  CD  GLN A 281      -0.730  12.008  18.221  1.00  1.00              
ATOM   2171  OE1 GLN A 281       0.044  11.964  19.176  1.00  1.00              
ATOM   2172  NE2 GLN A 281      -1.908  11.330  18.200  1.00  1.00              
ATOM   2173  C   GLN A 281       2.930  14.619  16.347  1.00  1.00              
ATOM   2174  O   GLN A 281       3.106  15.719  16.867  1.00  1.00              
ATOM   2175  N   LYS A 282       3.939  13.777  16.080  1.00  1.00              
ATOM   2176  CA  LYS A 282       5.299  14.047  16.429  1.00  1.00              
ATOM   2177  CB  LYS A 282       6.218  12.901  15.970  1.00  1.00              
ATOM   2178  CG  LYS A 282       7.596  12.890  16.626  1.00  1.00              
ATOM   2179  CD  LYS A 282       7.565  12.443  18.088  1.00  1.00              
ATOM   2180  CE  LYS A 282       8.956  12.189  18.674  1.00  1.00              
ATOM   2181  NZ  LYS A 282       8.837  11.615  20.032  1.00  1.00              
ATOM   2182  C   LYS A 282       5.736  15.279  15.704  1.00  1.00              
ATOM   2183  O   LYS A 282       6.381  16.152  16.281  1.00  1.00              
ATOM   2184  N   TYR A 283       5.368  15.386  14.415  1.00  1.00              
ATOM   2185  CA  TYR A 283       5.807  16.463  13.581  1.00  1.00              
ATOM   2186  CB  TYR A 283       5.250  16.383  12.152  1.00  1.00              
ATOM   2187  CG  TYR A 283       6.329  16.903  11.273  1.00  1.00              
ATOM   2188  CD1 TYR A 283       6.753  18.210  11.334  1.00  1.00              
ATOM   2189  CD2 TYR A 283       6.960  16.028  10.422  1.00  1.00              
ATOM   2190  CE1 TYR A 283       7.772  18.643  10.520  1.00  1.00              
ATOM   2191  CE2 TYR A 283       7.976  16.454   9.605  1.00  1.00              
ATOM   2192  CZ  TYR A 283       8.382  17.764   9.662  1.00  1.00              
ATOM   2193  OH  TYR A 283       9.429  18.210   8.835  1.00  1.00              
ATOM   2194  C   TYR A 283       5.240  17.724  14.148  1.00  1.00              
ATOM   2195  O   TYR A 283       5.914  18.748  14.240  1.00  1.00              
ATOM   2196  N   ASP A 284       3.963  17.674  14.559  1.00  1.00              
ATOM   2197  CA  ASP A 284       3.311  18.866  15.011  1.00  1.00              
ATOM   2198  CB  ASP A 284       1.866  18.610  15.459  1.00  1.00              
ATOM   2199  CG  ASP A 284       1.066  18.153  14.253  1.00  1.00              
ATOM   2200  OD1 ASP A 284       1.148  18.822  13.189  1.00  1.00              
ATOM   2201  OD2 ASP A 284       0.352  17.124  14.388  1.00  1.00              
ATOM   2202  C   ASP A 284       4.040  19.397  16.199  1.00  1.00              
ATOM   2203  O   ASP A 284       4.269  20.600  16.303  1.00  1.00              
ATOM   2204  N   SER A 285       4.435  18.507  17.126  1.00  1.00              
ATOM   2205  CA  SER A 285       5.076  18.938  18.332  1.00  1.00              
ATOM   2206  CB  SER A 285       5.352  17.788  19.318  1.00  1.00              
ATOM   2207  OG  SER A 285       6.280  16.866  18.763  1.00  1.00              
ATOM   2208  C   SER A 285       6.385  19.582  18.005  1.00  1.00              
ATOM   2209  O   SER A 285       6.741  20.601  18.592  1.00  1.00              
ATOM   2210  N   VAL A 286       7.131  19.003  17.050  1.00  1.00              
ATOM   2211  CA  VAL A 286       8.431  19.482  16.684  1.00  1.00              
ATOM   2212  CB  VAL A 286       9.098  18.603  15.669  1.00  1.00              
ATOM   2213  CG1 VAL A 286      10.442  19.228  15.257  1.00  1.00              
ATOM   2214  CG2 VAL A 286       9.230  17.203  16.279  1.00  1.00              
ATOM   2215  C   VAL A 286       8.329  20.848  16.091  1.00  1.00              
ATOM   2216  O   VAL A 286       9.186  21.698  16.317  1.00  1.00              
ATOM   2217  N   LEU A 287       7.287  21.112  15.292  1.00  1.00              
ATOM   2218  CA  LEU A 287       7.277  22.380  14.643  1.00  1.00              
ATOM   2219  CB  LEU A 287       6.167  22.537  13.594  1.00  1.00              
ATOM   2220  CG  LEU A 287       6.273  23.871  12.835  1.00  1.00              
ATOM   2221  CD1 LEU A 287       7.688  24.055  12.261  1.00  1.00              
ATOM   2222  CD2 LEU A 287       5.192  23.977  11.748  1.00  1.00              
ATOM   2223  C   LEU A 287       7.181  23.480  15.642  1.00  1.00              
ATOM   2224  O   LEU A 287       7.923  24.456  15.552  1.00  1.00              
ATOM   2225  N   ARG A 288       6.280  23.364  16.635  1.00  1.00              
ATOM   2226  CA  ARG A 288       6.177  24.470  17.534  1.00  1.00              
ATOM   2227  CB  ARG A 288       4.993  24.406  18.513  1.00  1.00              
ATOM   2228  CG  ARG A 288       4.729  25.783  19.123  1.00  1.00              
ATOM   2229  CD  ARG A 288       3.554  25.863  20.097  1.00  1.00              
ATOM   2230  NE  ARG A 288       3.332  27.317  20.347  1.00  1.00              
ATOM   2231  CZ  ARG A 288       2.742  27.751  21.497  1.00  1.00              
ATOM   2232  NH1 ARG A 288       2.367  26.855  22.456  1.00  1.00              
ATOM   2233  NH2 ARG A 288       2.535  29.087  21.688  1.00  1.00              
ATOM   2234  C   ARG A 288       7.437  24.598  18.329  1.00  1.00              
ATOM   2235  O   ARG A 288       7.951  25.704  18.486  1.00  1.00              
ATOM   2236  N   ASP A 289       7.991  23.477  18.841  1.00  1.00              
ATOM   2237  CA  ASP A 289       9.138  23.645  19.684  1.00  1.00              
ATOM   2238  CB  ASP A 289       9.539  22.434  20.576  1.00  1.00              
ATOM   2239  CG  ASP A 289      10.118  21.231  19.836  1.00  1.00              
ATOM   2240  OD1 ASP A 289      10.203  21.254  18.585  1.00  1.00              
ATOM   2241  OD2 ASP A 289      10.498  20.256  20.540  1.00  1.00              
ATOM   2242  C   ASP A 289      10.306  24.137  18.891  1.00  1.00              
ATOM   2243  O   ASP A 289      11.084  24.948  19.388  1.00  1.00              
ATOM   2244  N   ILE A 290      10.473  23.680  17.635  1.00  1.00              
ATOM   2245  CA  ILE A 290      11.611  24.151  16.903  1.00  1.00              
ATOM   2246  CB  ILE A 290      11.866  23.478  15.586  1.00  1.00              
ATOM   2247  CG2 ILE A 290      12.061  21.987  15.876  1.00  1.00              
ATOM   2248  CG1 ILE A 290      10.770  23.768  14.559  1.00  1.00              
ATOM   2249  CD1 ILE A 290      11.205  23.435  13.131  1.00  1.00              
ATOM   2250  C   ILE A 290      11.448  25.614  16.651  1.00  1.00              
ATOM   2251  O   ILE A 290      12.407  26.376  16.758  1.00  1.00              
ATOM   2252  N   LEU A 291      10.219  26.048  16.313  1.00  1.00              
ATOM   2253  CA  LEU A 291       9.984  27.431  16.019  1.00  1.00              
ATOM   2254  CB  LEU A 291       8.521  27.742  15.671  1.00  1.00              
ATOM   2255  CG  LEU A 291       8.284  29.231  15.360  1.00  1.00              
ATOM   2256  CD1 LEU A 291       8.985  29.663  14.065  1.00  1.00              
ATOM   2257  CD2 LEU A 291       6.786  29.569  15.380  1.00  1.00              
ATOM   2258  C   LEU A 291      10.319  28.224  17.228  1.00  1.00              
ATOM   2259  O   LEU A 291      10.926  29.288  17.136  1.00  1.00              
ATOM   2260  N   SER A 292       9.935  27.726  18.411  1.00  1.00              
ATOM   2261  CA  SER A 292      10.209  28.464  19.601  1.00  1.00              
ATOM   2262  CB  SER A 292       9.759  27.723  20.873  1.00  1.00              
ATOM   2263  OG  SER A 292       8.357  27.504  20.839  1.00  1.00              
ATOM   2264  C   SER A 292      11.689  28.624  19.698  1.00  1.00              
ATOM   2265  O   SER A 292      12.188  29.724  19.919  1.00  1.00              
ATOM   2266  N   ALA A 293      12.436  27.524  19.489  1.00  1.00              
ATOM   2267  CA  ALA A 293      13.857  27.569  19.666  1.00  1.00              
ATOM   2268  CB  ALA A 293      14.533  26.211  19.410  1.00  1.00              
ATOM   2269  C   ALA A 293      14.461  28.550  18.717  1.00  1.00              
ATOM   2270  O   ALA A 293      15.281  29.373  19.117  1.00  1.00              
ATOM   2271  N   ILE A 294      14.064  28.526  17.433  1.00  1.00              
ATOM   2272  CA  ILE A 294      14.718  29.438  16.545  1.00  1.00              
ATOM   2273  CB  ILE A 294      15.409  28.740  15.399  1.00  1.00              
ATOM   2274  CG2 ILE A 294      14.349  28.091  14.493  1.00  1.00              
ATOM   2275  CG1 ILE A 294      16.388  29.680  14.668  1.00  1.00              
ATOM   2276  CD1 ILE A 294      15.749  30.857  13.931  1.00  1.00              
ATOM   2277  C   ILE A 294      13.704  30.436  15.999  1.00  1.00              
ATOM   2278  O   ILE A 294      13.994  31.654  16.127  1.00  1.00              
ATOM   2279  OXT ILE A 294      12.655  30.021  15.439  1.00  1.00              
TER
