# Supplementary material for: PcrG protects the two long helical oligomerization domains of PcrV, by an interaction mediated by the intramolecular coiled-coil region of PcrG
Source: BMC Struct Biol. 2014 Jan 24;14:5. doi: 10.1186/1472-6807-14-5 (PMC3904411; doi:10.1186/1472-6807-14-5)
Supplement: Additional file 14 — Model of ∆PcrG (13–72) . PDB file of the model of ∆PcrG(13–72) was provided according to the editorial requirement. [file 1472-6807-14-5-S14.pdb]

ATOM      1  N   ARG A   1      14.010  -6.990   0.216  1.00  1.00              
ATOM      2  CA  ARG A   1      14.659  -6.842  -1.105  1.00  1.00              
ATOM      3  CB  ARG A   1      16.184  -6.990  -0.963  1.00  1.00              
ATOM      4  CG  ARG A   1      16.910  -6.773  -2.290  1.00  1.00              
ATOM      5  CD  ARG A   1      16.943  -8.013  -3.182  1.00  1.00              
ATOM      6  NE  ARG A   1      17.289  -7.552  -4.553  1.00  1.00              
ATOM      7  CZ  ARG A   1      18.587  -7.325  -4.908  1.00  1.00              
ATOM      8  NH1 ARG A   1      19.592  -7.544  -4.012  1.00  1.00              
ATOM      9  NH2 ARG A   1      18.877  -6.871  -6.161  1.00  1.00              
ATOM     10  C   ARG A   1      14.157  -7.886  -2.041  1.00  1.00              
ATOM     11  O   ARG A   1      13.439  -7.579  -2.987  1.00  1.00              
ATOM     12  N   ALA A   2      14.548  -9.151  -1.802  1.00  1.00              
ATOM     13  CA  ALA A   2      14.047 -10.265  -2.552  1.00  1.00              
ATOM     14  CB  ALA A   2      14.626 -11.611  -2.079  1.00  1.00              
ATOM     15  C   ALA A   2      12.594 -10.253  -2.222  1.00  1.00              
ATOM     16  O   ALA A   2      11.724 -10.593  -3.025  1.00  1.00              
ATOM     17  N   THR A   3      12.327  -9.823  -0.978  1.00  1.00              
ATOM     18  CA  THR A   3      11.019  -9.722  -0.420  1.00  1.00              
ATOM     19  CB  THR A   3      11.064  -9.103   0.948  1.00  1.00              
ATOM     20  OG1 THR A   3      11.836  -9.909   1.825  1.00  1.00              
ATOM     21  CG2 THR A   3       9.640  -8.929   1.483  1.00  1.00              
ATOM     22  C   THR A   3      10.206  -8.829  -1.299  1.00  1.00              
ATOM     23  O   THR A   3       9.053  -9.138  -1.593  1.00  1.00              
ATOM     24  N   VAL A   4      10.778  -7.700  -1.760  1.00  1.00              
ATOM     25  CA  VAL A   4       9.975  -6.819  -2.553  1.00  1.00              
ATOM     26  CB  VAL A   4      10.604  -5.514  -2.945  1.00  1.00              
ATOM     27  CG1 VAL A   4       9.563  -4.764  -3.791  1.00  1.00              
ATOM     28  CG2 VAL A   4      11.036  -4.749  -1.688  1.00  1.00              
ATOM     29  C   VAL A   4       9.605  -7.514  -3.824  1.00  1.00              
ATOM     30  O   VAL A   4       8.484  -7.367  -4.300  1.00  1.00              
ATOM     31  N   GLN A   5      10.537  -8.291  -4.404  1.00  1.00              
ATOM     32  CA  GLN A   5      10.284  -8.923  -5.663  1.00  1.00              
ATOM     33  CB  GLN A   5      11.486  -9.752  -6.157  1.00  1.00              
ATOM     34  CG  GLN A   5      12.782  -8.943  -6.257  1.00  1.00              
ATOM     35  CD  GLN A   5      12.594  -7.853  -7.300  1.00  1.00              
ATOM     36  OE1 GLN A   5      12.352  -8.135  -8.472  1.00  1.00              
ATOM     37  NE2 GLN A   5      12.706  -6.568  -6.867  1.00  1.00              
ATOM     38  C   GLN A   5       9.128  -9.860  -5.509  1.00  1.00              
ATOM     39  O   GLN A   5       8.235  -9.894  -6.353  1.00  1.00              
ATOM     40  N   ALA A   6       9.108 -10.635  -4.407  1.00  1.00              
ATOM     41  CA  ALA A   6       8.061 -11.587  -4.183  1.00  1.00              
ATOM     42  CB  ALA A   6       8.266 -12.409  -2.897  1.00  1.00              
ATOM     43  C   ALA A   6       6.763 -10.854  -4.042  1.00  1.00              
ATOM     44  O   ALA A   6       5.747 -11.267  -4.597  1.00  1.00              
ATOM     45  N   ALA A   7       6.775  -9.726  -3.307  1.00  1.00              
ATOM     46  CA  ALA A   7       5.586  -8.977  -3.029  1.00  1.00              
ATOM     47  CB  ALA A   7       5.877  -7.755  -2.141  1.00  1.00              
ATOM     48  C   ALA A   7       4.995  -8.479  -4.309  1.00  1.00              
ATOM     49  O   ALA A   7       3.791  -8.597  -4.525  1.00  1.00              
ATOM     50  N   GLU A   8       5.834  -7.928  -5.205  1.00  1.00              
ATOM     51  CA  GLU A   8       5.325  -7.384  -6.423  1.00  1.00              
ATOM     52  CB  GLU A   8       6.337  -6.538  -7.229  1.00  1.00              
ATOM     53  CG  GLU A   8       6.512  -5.135  -6.629  1.00  1.00              
ATOM     54  CD  GLU A   8       7.423  -4.296  -7.503  1.00  1.00              
ATOM     55  OE1 GLU A   8       7.752  -4.756  -8.627  1.00  1.00              
ATOM     56  OE2 GLU A   8       7.819  -3.191  -7.046  1.00  1.00              
ATOM     57  C   GLU A   8       4.758  -8.478  -7.261  1.00  1.00              
ATOM     58  O   GLU A   8       3.709  -8.302  -7.878  1.00  1.00              
ATOM     59  N   LEU A   9       5.413  -9.652  -7.287  1.00  1.00              
ATOM     60  CA  LEU A   9       4.942 -10.723  -8.112  1.00  1.00              
ATOM     61  CB  LEU A   9       5.870 -11.948  -8.094  1.00  1.00              
ATOM     62  CG  LEU A   9       7.282 -11.652  -8.634  1.00  1.00              
ATOM     63  CD1 LEU A   9       8.105 -12.942  -8.773  1.00  1.00              
ATOM     64  CD2 LEU A   9       7.237 -10.832  -9.934  1.00  1.00              
ATOM     65  C   LEU A   9       3.589 -11.155  -7.628  1.00  1.00              
ATOM     66  O   LEU A   9       2.679 -11.366  -8.427  1.00  1.00              
ATOM     67  N   ALA A  10       3.408 -11.283  -6.298  1.00  1.00              
ATOM     68  CA  ALA A  10       2.155 -11.734  -5.763  1.00  1.00              
ATOM     69  CB  ALA A  10       2.153 -11.844  -4.227  1.00  1.00              
ATOM     70  C   ALA A  10       1.110 -10.742  -6.126  1.00  1.00              
ATOM     71  O   ALA A  10      -0.006 -11.081  -6.514  1.00  1.00              
ATOM     72  N   ILE A  11       1.434  -9.456  -5.995  1.00  1.00              
ATOM     73  CA  ILE A  11       0.409  -8.516  -6.299  1.00  1.00              
ATOM     74  CB  ILE A  11       0.599  -7.236  -5.602  1.00  1.00              
ATOM     75  CG2 ILE A  11       0.909  -7.791  -4.207  1.00  1.00              
ATOM     76  CG1 ILE A  11       1.737  -6.352  -6.092  1.00  1.00              
ATOM     77  CD1 ILE A  11       1.654  -4.989  -5.413  1.00  1.00              
ATOM     78  C   ILE A  11       0.170  -8.492  -7.774  1.00  1.00              
ATOM     79  O   ILE A  11      -0.930  -8.193  -8.236  1.00  1.00              
ATOM     80  N   ARG A  12       1.216  -8.774  -8.571  1.00  1.00              
ATOM     81  CA  ARG A  12       1.007  -8.826  -9.988  1.00  1.00              
ATOM     82  CB  ARG A  12       2.288  -9.127 -10.777  1.00  1.00              
ATOM     83  CG  ARG A  12       3.364  -8.054 -10.614  1.00  1.00              
ATOM     84  CD  ARG A  12       4.538  -8.244 -11.574  1.00  1.00              
ATOM     85  NE  ARG A  12       5.652  -7.390 -11.086  1.00  1.00              
ATOM     86  CZ  ARG A  12       6.672  -7.043 -11.922  1.00  1.00              
ATOM     87  NH1 ARG A  12       6.623  -7.354 -13.251  1.00  1.00              
ATOM     88  NH2 ARG A  12       7.756  -6.385 -11.419  1.00  1.00              
ATOM     89  C   ARG A  12       0.015  -9.925 -10.286  1.00  1.00              
ATOM     90  O   ARG A  12      -0.911  -9.726 -11.070  1.00  1.00              
ATOM     91  N   ASP A  13       0.167 -11.106  -9.644  1.00  1.00              
ATOM     92  CA  ASP A  13      -0.716 -12.231  -9.834  1.00  1.00              
ATOM     93  CB  ASP A  13      -0.296 -13.478  -9.035  1.00  1.00              
ATOM     94  CG  ASP A  13      -1.153 -14.653  -9.487  1.00  1.00              
ATOM     95  OD1 ASP A  13      -1.977 -14.453 -10.418  1.00  1.00              
ATOM     96  OD2 ASP A  13      -1.004 -15.759  -8.902  1.00  1.00              
ATOM     97  C   ASP A  13      -2.056 -11.805  -9.335  1.00  1.00              
ATOM     98  O   ASP A  13      -3.102 -12.255  -9.797  1.00  1.00              
ATOM     99  N   SER A  14      -2.033 -10.931  -8.325  1.00  1.00              
ATOM    100  CA  SER A  14      -3.192 -10.299  -7.804  1.00  1.00              
ATOM    101  CB  SER A  14      -4.050  -9.621  -8.888  1.00  1.00              
ATOM    102  OG  SER A  14      -3.316  -8.584  -9.524  1.00  1.00              
ATOM    103  C   SER A  14      -4.067 -11.186  -7.007  1.00  1.00              
ATOM    104  O   SER A  14      -5.015 -10.623  -6.496  1.00  1.00              
ATOM    105  N   GLU A  15      -3.736 -12.479  -6.758  1.00  1.00              
ATOM    106  CA  GLU A  15      -4.616 -13.451  -6.128  1.00  1.00              
ATOM    107  CB  GLU A  15      -3.869 -14.661  -5.547  1.00  1.00              
ATOM    108  CG  GLU A  15      -4.817 -15.703  -4.956  1.00  1.00              
ATOM    109  CD  GLU A  15      -5.527 -16.381  -6.118  1.00  1.00              
ATOM    110  OE1 GLU A  15      -6.380 -15.716  -6.765  1.00  1.00              
ATOM    111  OE2 GLU A  15      -5.217 -17.572  -6.384  1.00  1.00              
ATOM    112  C   GLU A  15      -5.458 -12.872  -5.019  1.00  1.00              
ATOM    113  O   GLU A  15      -5.120 -12.963  -3.841  1.00  1.00              
ATOM    114  N   GLU A  16      -6.625 -12.320  -5.414  1.00  1.00              
ATOM    115  CA  GLU A  16      -7.646 -11.655  -4.646  1.00  1.00              
ATOM    116  CB  GLU A  16      -8.183 -12.484  -3.461  1.00  1.00              
ATOM    117  CG  GLU A  16      -9.216 -13.549  -3.856  1.00  1.00              
ATOM    118  CD  GLU A  16      -8.519 -14.771  -4.439  1.00  1.00              
ATOM    119  OE1 GLU A  16      -7.778 -15.453  -3.682  1.00  1.00              
ATOM    120  OE2 GLU A  16      -8.728 -15.044  -5.652  1.00  1.00              
ATOM    121  C   GLU A  16      -7.169 -10.324  -4.131  1.00  1.00              
ATOM    122  O   GLU A  16      -7.973  -9.451  -3.809  1.00  1.00              
ATOM    123  N   ARG A  17      -5.842 -10.130  -4.130  1.00  1.00              
ATOM    124  CA  ARG A  17      -5.071  -8.988  -3.733  1.00  1.00              
ATOM    125  CB  ARG A  17      -5.169  -7.693  -4.570  1.00  1.00              
ATOM    126  CG  ARG A  17      -4.100  -7.650  -5.674  1.00  1.00              
ATOM    127  CD  ARG A  17      -3.751  -6.244  -6.175  1.00  1.00              
ATOM    128  NE  ARG A  17      -2.487  -6.363  -6.956  1.00  1.00              
ATOM    129  CZ  ARG A  17      -1.631  -5.306  -7.035  1.00  1.00              
ATOM    130  NH1 ARG A  17      -1.939  -4.129  -6.418  1.00  1.00              
ATOM    131  NH2 ARG A  17      -0.451  -5.422  -7.708  1.00  1.00              
ATOM    132  C   ARG A  17      -5.233  -8.737  -2.277  1.00  1.00              
ATOM    133  O   ARG A  17      -4.283  -8.347  -1.600  1.00  1.00              
ATOM    134  N   GLY A  18      -6.427  -9.008  -1.730  1.00  1.00              
ATOM    135  CA  GLY A  18      -6.541  -8.875  -0.313  1.00  1.00              
ATOM    136  C   GLY A  18      -5.735  -9.985   0.270  1.00  1.00              
ATOM    137  O   GLY A  18      -4.975  -9.796   1.219  1.00  1.00              
ATOM    138  N   ARG A  19      -5.904 -11.189  -0.315  1.00  1.00              
ATOM    139  CA  ARG A  19      -5.250 -12.375   0.147  1.00  1.00              
ATOM    140  CB  ARG A  19      -5.821 -13.664  -0.467  1.00  1.00              
ATOM    141  CG  ARG A  19      -7.247 -13.921   0.037  1.00  1.00              
ATOM    142  CD  ARG A  19      -7.850 -15.279  -0.335  1.00  1.00              
ATOM    143  NE  ARG A  19      -9.219 -15.313   0.259  1.00  1.00              
ATOM    144  CZ  ARG A  19     -10.026 -16.404   0.110  1.00  1.00              
ATOM    145  NH1 ARG A  19      -9.584 -17.510  -0.555  1.00  1.00              
ATOM    146  NH2 ARG A  19     -11.283 -16.389   0.642  1.00  1.00              
ATOM    147  C   ARG A  19      -3.782 -12.271  -0.110  1.00  1.00              
ATOM    148  O   ARG A  19      -2.977 -12.742   0.691  1.00  1.00              
ATOM    149  N   LEU A  20      -3.396 -11.640  -1.234  1.00  1.00              
ATOM    150  CA  LEU A  20      -2.012 -11.511  -1.577  1.00  1.00              
ATOM    151  CB  LEU A  20      -1.767 -10.593  -2.774  1.00  1.00              
ATOM    152  CG  LEU A  20      -2.407 -10.997  -4.096  1.00  1.00              
ATOM    153  CD1 LEU A  20      -2.065  -9.925  -5.131  1.00  1.00              
ATOM    154  CD2 LEU A  20      -1.995 -12.411  -4.534  1.00  1.00              
ATOM    155  C   LEU A  20      -1.351 -10.727  -0.500  1.00  1.00              
ATOM    156  O   LEU A  20      -0.268 -11.078  -0.039  1.00  1.00              
ATOM    157  N   LEU A  21      -1.991  -9.618  -0.088  1.00  1.00              
ATOM    158  CA  LEU A  21      -1.349  -8.763   0.856  1.00  1.00              
ATOM    159  CB  LEU A  21      -2.121  -7.575   1.342  1.00  1.00              
ATOM    160  CG  LEU A  21      -1.262  -6.618   2.186  1.00  1.00              
ATOM    161  CD1 LEU A  21      -1.217  -6.970   3.684  1.00  1.00              
ATOM    162  CD2 LEU A  21       0.151  -6.489   1.587  1.00  1.00              
ATOM    163  C   LEU A  21      -1.195  -9.466   2.129  1.00  1.00              
ATOM    164  O   LEU A  21      -0.170  -9.330   2.789  1.00  1.00              
ATOM    165  N   ALA A  22      -2.243 -10.201   2.520  1.00  1.00              
ATOM    166  CA  ALA A  22      -2.230 -10.808   3.805  1.00  1.00              
ATOM    167  CB  ALA A  22      -3.477 -11.667   4.074  1.00  1.00              
ATOM    168  C   ALA A  22      -1.046 -11.707   3.843  1.00  1.00              
ATOM    169  O   ALA A  22      -0.311 -11.721   4.826  1.00  1.00              
ATOM    170  N   GLU A  23      -0.813 -12.445   2.743  1.00  1.00              
ATOM    171  CA  GLU A  23       0.264 -13.387   2.665  1.00  1.00              
ATOM    172  CB  GLU A  23       0.304 -14.131   1.320  1.00  1.00              
ATOM    173  CG  GLU A  23      -0.923 -15.005   1.059  1.00  1.00              
ATOM    174  CD  GLU A  23      -0.848 -16.219   1.971  1.00  1.00              
ATOM    175  OE1 GLU A  23      -0.321 -16.074   3.107  1.00  1.00              
ATOM    176  OE2 GLU A  23      -1.316 -17.308   1.542  1.00  1.00              
ATOM    177  C   GLU A  23       1.564 -12.647   2.780  1.00  1.00              
ATOM    178  O   GLU A  23       2.462 -13.076   3.500  1.00  1.00              
ATOM    179  N   MET A  24       1.684 -11.501   2.082  1.00  1.00              
ATOM    180  CA  MET A  24       2.869 -10.692   2.034  1.00  1.00              
ATOM    181  CB  MET A  24       2.644  -9.439   1.155  1.00  1.00              
ATOM    182  CG  MET A  24       3.843  -8.496   1.013  1.00  1.00              
ATOM    183  SD  MET A  24       3.502  -6.901   0.192  1.00  1.00              
ATOM    184  CE  MET A  24       3.025  -7.553  -1.433  1.00  1.00              
ATOM    185  C   MET A  24       3.153 -10.207   3.417  1.00  1.00              
ATOM    186  O   MET A  24       4.294 -10.186   3.864  1.00  1.00              
ATOM    187  N   TRP A  25       2.100  -9.801   4.137  1.00  1.00              
ATOM    188  CA  TRP A  25       2.224  -9.275   5.457  1.00  1.00              
ATOM    189  CB  TRP A  25       0.852  -8.882   6.022  1.00  1.00              
ATOM    190  CG  TRP A  25       0.936  -8.236   7.376  1.00  1.00              
ATOM    191  CD2 TRP A  25       0.310  -8.703   8.580  1.00  1.00              
ATOM    192  CD1 TRP A  25       1.587  -7.091   7.697  1.00  1.00              
ATOM    193  NE1 TRP A  25       1.445  -6.830   9.034  1.00  1.00              
ATOM    194  CE2 TRP A  25       0.648  -7.805   9.588  1.00  1.00              
ATOM    195  CE3 TRP A  25      -0.490  -9.781   8.826  1.00  1.00              
ATOM    196  CZ2 TRP A  25       0.193  -7.962  10.863  1.00  1.00              
ATOM    197  CZ3 TRP A  25      -0.935  -9.945  10.118  1.00  1.00              
ATOM    198  CH2 TRP A  25      -0.601  -9.054  11.118  1.00  1.00              
ATOM    199  C   TRP A  25       2.766 -10.347   6.340  1.00  1.00              
ATOM    200  O   TRP A  25       3.648 -10.107   7.160  1.00  1.00              
ATOM    201  N   GLN A  26       2.217 -11.565   6.209  1.00  1.00              
ATOM    202  CA  GLN A  26       2.629 -12.638   7.056  1.00  1.00              
ATOM    203  CB  GLN A  26       1.787 -13.918   6.892  1.00  1.00              
ATOM    204  CG  GLN A  26       0.334 -13.787   7.354  1.00  1.00              
ATOM    205  CD  GLN A  26      -0.341 -15.137   7.162  1.00  1.00              
ATOM    206  OE1 GLN A  26      -0.456 -15.918   8.105  1.00  1.00              
ATOM    207  NE2 GLN A  26      -0.793 -15.428   5.913  1.00  1.00              
ATOM    208  C   GLN A  26       4.042 -13.043   6.767  1.00  1.00              
ATOM    209  O   GLN A  26       4.795 -13.302   7.697  1.00  1.00              
ATOM    210  N   GLY A  27       4.415 -13.211   5.482  1.00  1.00              
ATOM    211  CA  GLY A  27       5.748 -13.642   5.126  1.00  1.00              
ATOM    212  C   GLY A  27       6.767 -12.552   5.236  1.00  1.00              
ATOM    213  O   GLY A  27       7.811 -12.696   5.869  1.00  1.00              
ATOM    214  N   LEU A  28       6.458 -11.415   4.600  1.00  1.00              
ATOM    215  CA  LEU A  28       7.302 -10.271   4.537  1.00  1.00              
ATOM    216  CB  LEU A  28       6.949  -9.345   3.363  1.00  1.00              
ATOM    217  CG  LEU A  28       6.943  -9.995   1.965  1.00  1.00              
ATOM    218  CD1 LEU A  28       5.891 -11.100   1.828  1.00  1.00              
ATOM    219  CD2 LEU A  28       6.758  -8.932   0.878  1.00  1.00              
ATOM    220  C   LEU A  28       6.935  -9.487   5.730  1.00  1.00              
ATOM    221  O   LEU A  28       5.751  -9.324   6.014  1.00  1.00              
ATOM    222  N   GLY A  29       7.930  -9.007   6.488  1.00  1.00              
ATOM    223  CA  GLY A  29       7.517  -8.219   7.599  1.00  1.00              
ATOM    224  C   GLY A  29       6.917  -6.991   6.995  1.00  1.00              
ATOM    225  O   GLY A  29       7.632  -6.119   6.510  1.00  1.00              
ATOM    226  N   LEU A  30       5.577  -6.906   6.970  1.00  1.00              
ATOM    227  CA  LEU A  30       4.941  -5.692   6.579  1.00  1.00              
ATOM    228  CB  LEU A  30       3.931  -5.771   5.423  1.00  1.00              
ATOM    229  CG  LEU A  30       4.615  -5.591   4.047  1.00  1.00              
ATOM    230  CD1 LEU A  30       5.689  -6.651   3.764  1.00  1.00              
ATOM    231  CD2 LEU A  30       3.575  -5.479   2.921  1.00  1.00              
ATOM    232  C   LEU A  30       4.336  -5.226   7.840  1.00  1.00              
ATOM    233  O   LEU A  30       3.913  -6.037   8.659  1.00  1.00              
ATOM    234  N   ALA A  31       4.268  -3.904   8.022  1.00  1.00              
ATOM    235  CA  ALA A  31       3.996  -3.391   9.324  1.00  1.00              
ATOM    236  CB  ALA A  31       3.902  -1.864   9.356  1.00  1.00              
ATOM    237  C   ALA A  31       2.725  -3.902   9.902  1.00  1.00              
ATOM    238  O   ALA A  31       2.701  -4.236  11.083  1.00  1.00              
ATOM    239  N   ALA A  32       1.655  -3.968   9.094  1.00  1.00              
ATOM    240  CA  ALA A  32       0.340  -4.333   9.541  1.00  1.00              
ATOM    241  CB  ALA A  32      -0.005  -4.089  11.024  1.00  1.00              
ATOM    242  C   ALA A  32      -0.486  -3.380   8.781  1.00  1.00              
ATOM    243  O   ALA A  32      -1.164  -3.742   7.823  1.00  1.00              
ATOM    244  N   ASP A  33      -0.431  -2.114   9.232  1.00  1.00              
ATOM    245  CA  ASP A  33      -1.138  -1.036   8.618  1.00  1.00              
ATOM    246  CB  ASP A  33      -0.881   0.312   9.311  1.00  1.00              
ATOM    247  CG  ASP A  33      -1.464   0.229  10.710  1.00  1.00              
ATOM    248  OD1 ASP A  33      -2.500  -0.469  10.882  1.00  1.00              
ATOM    249  OD2 ASP A  33      -0.867   0.848  11.631  1.00  1.00              
ATOM    250  C   ASP A  33      -0.647  -0.908   7.212  1.00  1.00              
ATOM    251  O   ASP A  33      -1.436  -0.659   6.303  1.00  1.00              
ATOM    252  N   ALA A  34       0.676  -1.076   6.998  1.00  1.00              
ATOM    253  CA  ALA A  34       1.253  -0.947   5.690  1.00  1.00              
ATOM    254  CB  ALA A  34       2.776  -1.137   5.709  1.00  1.00              
ATOM    255  C   ALA A  34       0.681  -2.001   4.806  1.00  1.00              
ATOM    256  O   ALA A  34       0.341  -1.732   3.654  1.00  1.00              
ATOM    257  N   GLY A  35       0.567  -3.236   5.331  1.00  1.00              
ATOM    258  CA  GLY A  35       0.036  -4.312   4.558  1.00  1.00              
ATOM    259  C   GLY A  35      -1.386  -3.986   4.245  1.00  1.00              
ATOM    260  O   GLY A  35      -1.833  -4.138   3.114  1.00  1.00              
ATOM    261  N   GLU A  36      -2.138  -3.484   5.236  1.00  1.00              
ATOM    262  CA  GLU A  36      -3.527  -3.229   4.994  1.00  1.00              
ATOM    263  CB  GLU A  36      -4.255  -2.625   6.201  1.00  1.00              
ATOM    264  CG  GLU A  36      -5.732  -2.349   5.906  1.00  1.00              
ATOM    265  CD  GLU A  36      -6.244  -1.376   6.954  1.00  1.00              
ATOM    266  OE1 GLU A  36      -5.427  -0.976   7.827  1.00  1.00              
ATOM    267  OE2 GLU A  36      -7.448  -1.005   6.890  1.00  1.00              
ATOM    268  C   GLU A  36      -3.666  -2.221   3.905  1.00  1.00              
ATOM    269  O   GLU A  36      -4.491  -2.381   3.008  1.00  1.00              
ATOM    270  N   LEU A  37      -2.856  -1.148   3.949  1.00  1.00              
ATOM    271  CA  LEU A  37      -3.010  -0.125   2.962  1.00  1.00              
ATOM    272  CB  LEU A  37      -2.136   1.115   3.202  1.00  1.00              
ATOM    273  CG  LEU A  37      -2.633   1.981   4.371  1.00  1.00              
ATOM    274  CD1 LEU A  37      -1.786   3.252   4.534  1.00  1.00              
ATOM    275  CD2 LEU A  37      -4.133   2.288   4.222  1.00  1.00              
ATOM    276  C   LEU A  37      -2.700  -0.686   1.620  1.00  1.00              
ATOM    277  O   LEU A  37      -3.397  -0.393   0.650  1.00  1.00              
ATOM    278  N   LEU A  38      -1.656  -1.527   1.527  1.00  1.00              
ATOM    279  CA  LEU A  38      -1.308  -2.045   0.247  1.00  1.00              
ATOM    280  CB  LEU A  38      -0.083  -2.970   0.258  1.00  1.00              
ATOM    281  CG  LEU A  38       1.239  -2.226   0.489  1.00  1.00              
ATOM    282  CD1 LEU A  38       2.424  -3.201   0.491  1.00  1.00              
ATOM    283  CD2 LEU A  38       1.419  -1.082  -0.521  1.00  1.00              
ATOM    284  C   LEU A  38      -2.439  -2.850  -0.274  1.00  1.00              
ATOM    285  O   LEU A  38      -2.790  -2.725  -1.445  1.00  1.00              
ATOM    286  N   PHE A  39      -3.061  -3.715   0.546  1.00  1.00              
ATOM    287  CA  PHE A  39      -4.014  -4.467  -0.187  1.00  1.00              
ATOM    288  CB  PHE A  39      -3.908  -5.972  -0.268  1.00  1.00              
ATOM    289  CG  PHE A  39      -2.717  -5.911  -1.188  1.00  1.00              
ATOM    290  CD1 PHE A  39      -1.453  -5.630  -0.713  1.00  1.00              
ATOM    291  CD2 PHE A  39      -2.860  -6.037  -2.547  1.00  1.00              
ATOM    292  CE1 PHE A  39      -0.349  -5.514  -1.505  1.00  1.00              
ATOM    293  CE2 PHE A  39      -1.765  -5.924  -3.369  1.00  1.00              
ATOM    294  CZ  PHE A  39      -0.520  -5.671  -2.847  1.00  1.00              
ATOM    295  C   PHE A  39      -5.284  -3.794  -0.523  1.00  1.00              
ATOM    296  O   PHE A  39      -5.952  -4.206  -1.468  1.00  1.00              
ATOM    297  N   GLN A  40      -5.660  -2.756   0.234  1.00  1.00              
ATOM    298  CA  GLN A  40      -6.818  -2.018  -0.145  1.00  1.00              
ATOM    299  CB  GLN A  40      -7.110  -0.828   0.780  1.00  1.00              
ATOM    300  CG  GLN A  40      -7.590  -1.221   2.178  1.00  1.00              
ATOM    301  CD  GLN A  40      -7.806   0.063   2.966  1.00  1.00              
ATOM    302  OE1 GLN A  40      -6.853   0.771   3.292  1.00  1.00              
ATOM    303  NE2 GLN A  40      -9.090   0.379   3.281  1.00  1.00              
ATOM    304  C   GLN A  40      -6.547  -1.447  -1.499  1.00  1.00              
ATOM    305  O   GLN A  40      -7.459  -1.434  -2.318  1.00  1.00              
ATOM    306  N   ALA A  41      -5.318  -0.936  -1.771  1.00  1.00              
ATOM    307  CA  ALA A  41      -5.044  -0.408  -3.083  1.00  1.00              
ATOM    308  CB  ALA A  41      -3.723   0.371  -3.182  1.00  1.00              
ATOM    309  C   ALA A  41      -4.960  -1.584  -4.011  1.00  1.00              
ATOM    310  O   ALA A  41      -4.190  -2.515  -3.781  1.00  1.00              
ATOM    311  N   PRO A  42      -5.832  -1.602  -4.989  1.00  1.00              
ATOM    312  CA  PRO A  42      -5.910  -2.648  -5.968  1.00  1.00              
ATOM    313  CD  PRO A  42      -7.024  -0.775  -4.988  1.00  1.00              
ATOM    314  CB  PRO A  42      -7.404  -2.828  -6.195  1.00  1.00              
ATOM    315  CG  PRO A  42      -7.955  -1.403  -6.031  1.00  1.00              
ATOM    316  C   PRO A  42      -5.247  -2.313  -7.280  1.00  1.00              
ATOM    317  O   PRO A  42      -5.274  -3.161  -8.170  1.00  1.00              
ATOM    318  N   GLU A  43      -4.702  -1.092  -7.450  1.00  1.00              
ATOM    319  CA  GLU A  43      -4.303  -0.589  -8.746  1.00  1.00              
ATOM    320  CB  GLU A  43      -3.951   0.907  -8.770  1.00  1.00              
ATOM    321  CG  GLU A  43      -3.778   1.427 -10.202  1.00  1.00              
ATOM    322  CD  GLU A  43      -3.600   2.936 -10.172  1.00  1.00              
ATOM    323  OE1 GLU A  43      -4.624   3.639  -9.960  1.00  1.00              
ATOM    324  OE2 GLU A  43      -2.445   3.402 -10.366  1.00  1.00              
ATOM    325  C   GLU A  43      -3.164  -1.330  -9.363  1.00  1.00              
ATOM    326  O   GLU A  43      -3.022  -1.338 -10.583  1.00  1.00              
ATOM    327  N   ARG A  44      -2.302  -1.929  -8.536  1.00  1.00              
ATOM    328  CA  ARG A  44      -1.146  -2.660  -8.956  1.00  1.00              
ATOM    329  CB  ARG A  44      -1.370  -3.498 -10.224  1.00  1.00              
ATOM    330  CG  ARG A  44      -2.431  -4.593 -10.123  1.00  1.00              
ATOM    331  CD  ARG A  44      -2.360  -5.567 -11.303  1.00  1.00              
ATOM    332  NE  ARG A  44      -3.529  -6.484 -11.220  1.00  1.00              
ATOM    333  CZ  ARG A  44      -4.706  -6.133 -11.813  1.00  1.00              
ATOM    334  NH1 ARG A  44      -4.808  -4.939 -12.466  1.00  1.00              
ATOM    335  NH2 ARG A  44      -5.781  -6.971 -11.753  1.00  1.00              
ATOM    336  C   ARG A  44      -0.017  -1.717  -9.220  1.00  1.00              
ATOM    337  O   ARG A  44       1.060  -1.893  -8.655  1.00  1.00              
ATOM    338  N   GLU A  45      -0.230  -0.664 -10.029  1.00  1.00              
ATOM    339  CA  GLU A  45       0.832   0.279 -10.241  1.00  1.00              
ATOM    340  CB  GLU A  45       0.500   1.270 -11.374  1.00  1.00              
ATOM    341  CG  GLU A  45       1.604   2.282 -11.691  1.00  1.00              
ATOM    342  CD  GLU A  45       1.391   3.517 -10.830  1.00  1.00              
ATOM    343  OE1 GLU A  45       0.439   3.513 -10.004  1.00  1.00              
ATOM    344  OE2 GLU A  45       2.180   4.486 -10.991  1.00  1.00              
ATOM    345  C   GLU A  45       0.983   1.032  -8.963  1.00  1.00              
ATOM    346  O   GLU A  45       2.085   1.235  -8.454  1.00  1.00              
ATOM    347  N   LEU A  46      -0.162   1.445  -8.392  1.00  1.00              
ATOM    348  CA  LEU A  46      -0.141   2.199  -7.177  1.00  1.00              
ATOM    349  CB  LEU A  46      -1.519   2.733  -6.754  1.00  1.00              
ATOM    350  CG  LEU A  46      -2.059   3.841  -7.673  1.00  1.00              
ATOM    351  CD1 LEU A  46      -3.382   4.412  -7.139  1.00  1.00              
ATOM    352  CD2 LEU A  46      -0.998   4.929  -7.914  1.00  1.00              
ATOM    353  C   LEU A  46       0.350   1.335  -6.064  1.00  1.00              
ATOM    354  O   LEU A  46       1.102   1.793  -5.207  1.00  1.00              
ATOM    355  N   ALA A  47      -0.066   0.055  -6.040  1.00  1.00              
ATOM    356  CA  ALA A  47       0.290  -0.780  -4.933  1.00  1.00              
ATOM    357  CB  ALA A  47      -0.309  -2.192  -5.003  1.00  1.00              
ATOM    358  C   ALA A  47       1.773  -0.935  -4.864  1.00  1.00              
ATOM    359  O   ALA A  47       2.342  -0.861  -3.777  1.00  1.00              
ATOM    360  N   ARG A  48       2.442  -1.161  -6.013  1.00  1.00              
ATOM    361  CA  ARG A  48       3.861  -1.350  -5.976  1.00  1.00              
ATOM    362  CB  ARG A  48       4.461  -1.977  -7.253  1.00  1.00              
ATOM    363  CG  ARG A  48       4.154  -1.253  -8.557  1.00  1.00              
ATOM    364  CD  ARG A  48       4.354  -2.150  -9.779  1.00  1.00              
ATOM    365  NE  ARG A  48       5.810  -2.267 -10.056  1.00  1.00              
ATOM    366  CZ  ARG A  48       6.306  -3.439 -10.546  1.00  1.00              
ATOM    367  NH1 ARG A  48       5.513  -4.549 -10.579  1.00  1.00              
ATOM    368  NH2 ARG A  48       7.599  -3.507 -10.973  1.00  1.00              
ATOM    369  C   ARG A  48       4.549  -0.090  -5.571  1.00  1.00              
ATOM    370  O   ARG A  48       5.533  -0.141  -4.839  1.00  1.00              
ATOM    371  N   ALA A  49       4.052   1.078  -6.016  1.00  1.00              
ATOM    372  CA  ALA A  49       4.683   2.305  -5.628  1.00  1.00              
ATOM    373  CB  ALA A  49       4.024   3.541  -6.261  1.00  1.00              
ATOM    374  C   ALA A  49       4.566   2.438  -4.143  1.00  1.00              
ATOM    375  O   ALA A  49       5.518   2.823  -3.469  1.00  1.00              
ATOM    376  N   ALA A  50       3.380   2.100  -3.602  1.00  1.00              
ATOM    377  CA  ALA A  50       3.096   2.230  -2.203  1.00  1.00              
ATOM    378  CB  ALA A  50       1.641   1.873  -1.866  1.00  1.00              
ATOM    379  C   ALA A  50       3.987   1.330  -1.408  1.00  1.00              
ATOM    380  O   ALA A  50       4.517   1.750  -0.382  1.00  1.00              
ATOM    381  N   GLU A  51       4.197   0.070  -1.844  1.00  1.00              
ATOM    382  CA  GLU A  51       5.000  -0.769  -1.007  1.00  1.00              
ATOM    383  CB  GLU A  51       4.978  -2.296  -1.277  1.00  1.00              
ATOM    384  CG  GLU A  51       5.670  -2.853  -2.521  1.00  1.00              
ATOM    385  CD  GLU A  51       5.853  -4.351  -2.258  1.00  1.00              
ATOM    386  OE1 GLU A  51       4.823  -5.079  -2.198  1.00  1.00              
ATOM    387  OE2 GLU A  51       7.024  -4.785  -2.088  1.00  1.00              
ATOM    388  C   GLU A  51       6.405  -0.270  -1.002  1.00  1.00              
ATOM    389  O   GLU A  51       7.086  -0.358   0.015  1.00  1.00              
ATOM    390  N   GLU A  52       6.875   0.281  -2.136  1.00  1.00              
ATOM    391  CA  GLU A  52       8.220   0.768  -2.217  1.00  1.00              
ATOM    392  CB  GLU A  52       8.560   1.347  -3.601  1.00  1.00              
ATOM    393  CG  GLU A  52       8.532   0.312  -4.727  1.00  1.00              
ATOM    394  CD  GLU A  52       9.767  -0.564  -4.588  1.00  1.00              
ATOM    395  OE1 GLU A  52      10.893  -0.029  -4.769  1.00  1.00              
ATOM    396  OE2 GLU A  52       9.602  -1.779  -4.295  1.00  1.00              
ATOM    397  C   GLU A  52       8.385   1.871  -1.225  1.00  1.00              
ATOM    398  O   GLU A  52       9.395   1.941  -0.529  1.00  1.00              
ATOM    399  N   GLU A  53       7.380   2.760  -1.133  1.00  1.00              
ATOM    400  CA  GLU A  53       7.435   3.891  -0.256  1.00  1.00              
ATOM    401  CB  GLU A  53       6.180   4.768  -0.363  1.00  1.00              
ATOM    402  CG  GLU A  53       5.989   5.412  -1.736  1.00  1.00              
ATOM    403  CD  GLU A  53       4.597   6.024  -1.759  1.00  1.00              
ATOM    404  OE1 GLU A  53       3.920   5.985  -0.697  1.00  1.00              
ATOM    405  OE2 GLU A  53       4.183   6.523  -2.839  1.00  1.00              
ATOM    406  C   GLU A  53       7.480   3.411   1.160  1.00  1.00              
ATOM    407  O   GLU A  53       8.239   3.928   1.976  1.00  1.00              
ATOM    408  N   LEU A  54       6.661   2.396   1.487  1.00  1.00              
ATOM    409  CA  LEU A  54       6.560   1.910   2.830  1.00  1.00              
ATOM    410  CB  LEU A  54       5.545   0.763   2.987  1.00  1.00              
ATOM    411  CG  LEU A  54       4.088   1.166   2.699  1.00  1.00              
ATOM    412  CD1 LEU A  54       3.137  -0.027   2.895  1.00  1.00              
ATOM    413  CD2 LEU A  54       3.674   2.398   3.518  1.00  1.00              
ATOM    414  C   LEU A  54       7.879   1.359   3.257  1.00  1.00              
ATOM    415  O   LEU A  54       8.334   1.622   4.368  1.00  1.00              
ATOM    416  N   LEU A  55       8.530   0.572   2.382  1.00  1.00              
ATOM    417  CA  LEU A  55       9.756  -0.066   2.753  1.00  1.00              
ATOM    418  CB  LEU A  55      10.253  -1.087   1.714  1.00  1.00              
ATOM    419  CG  LEU A  55       9.304  -2.296   1.574  1.00  1.00              
ATOM    420  CD1 LEU A  55       9.904  -3.379   0.665  1.00  1.00              
ATOM    421  CD2 LEU A  55       8.883  -2.844   2.947  1.00  1.00              
ATOM    422  C   LEU A  55      10.821   0.955   2.992  1.00  1.00              
ATOM    423  O   LEU A  55      11.566   0.859   3.964  1.00  1.00              
ATOM    424  N   ALA A  56      10.921   1.974   2.120  1.00  1.00              
ATOM    425  CA  ALA A  56      11.954   2.954   2.282  1.00  1.00              
ATOM    426  CB  ALA A  56      11.956   4.013   1.168  1.00  1.00              
ATOM    427  C   ALA A  56      11.744   3.678   3.570  1.00  1.00              
ATOM    428  O   ALA A  56      12.680   3.877   4.340  1.00  1.00              
ATOM    429  N   GLU A  57      10.488   4.064   3.846  1.00  1.00              
ATOM    430  CA  GLU A  57      10.169   4.833   5.009  1.00  1.00              
ATOM    431  CB  GLU A  57       8.686   5.232   5.046  1.00  1.00              
ATOM    432  CG  GLU A  57       8.307   6.207   3.929  1.00  1.00              
ATOM    433  CD  GLU A  57       6.807   6.444   3.997  1.00  1.00              
ATOM    434  OE1 GLU A  57       6.059   5.441   4.153  1.00  1.00              
ATOM    435  OE2 GLU A  57       6.389   7.626   3.884  1.00  1.00              
ATOM    436  C   GLU A  57      10.466   4.027   6.225  1.00  1.00              
ATOM    437  O   GLU A  57      11.005   4.540   7.202  1.00  1.00              
ATOM    438  N   LEU A  58      10.144   2.726   6.198  1.00  1.00              
ATOM    439  CA  LEU A  58      10.344   1.936   7.370  1.00  1.00              
ATOM    440  CB  LEU A  58       9.857   0.484   7.205  1.00  1.00              
ATOM    441  CG  LEU A  58       9.719  -0.276   8.539  1.00  1.00              
ATOM    442  CD1 LEU A  58      11.063  -0.427   9.264  1.00  1.00              
ATOM    443  CD2 LEU A  58       8.636   0.370   9.418  1.00  1.00              
ATOM    444  C   LEU A  58      11.812   1.929   7.638  1.00  1.00              
ATOM    445  O   LEU A  58      12.237   2.070   8.782  1.00  1.00              
ATOM    446  N   ARG A  59      12.633   1.806   6.578  1.00  1.00              
ATOM    447  CA  ARG A  59      14.051   1.759   6.782  1.00  1.00              
ATOM    448  CB  ARG A  59      14.848   1.720   5.468  1.00  1.00              
ATOM    449  CG  ARG A  59      16.365   1.724   5.684  1.00  1.00              
ATOM    450  CD  ARG A  59      17.178   2.008   4.417  1.00  1.00              
ATOM    451  NE  ARG A  59      16.930   3.426   4.031  1.00  1.00              
ATOM    452  CZ  ARG A  59      16.115   3.723   2.978  1.00  1.00              
ATOM    453  NH1 ARG A  59      15.551   2.723   2.241  1.00  1.00              
ATOM    454  NH2 ARG A  59      15.867   5.027   2.658  1.00  1.00              
ATOM    455  C   ARG A  59      14.456   3.014   7.477  1.00  1.00              
ATOM    456  O   ARG A  59      15.181   2.973   8.470  1.00  1.00              
ATOM    457  N   ARG A  60      13.964   4.167   6.991  1.00  1.00              
ATOM    458  CA  ARG A  60      14.347   5.410   7.588  1.00  1.00              
ATOM    459  CB  ARG A  60      14.165   6.610   6.649  1.00  1.00              
ATOM    460  CG  ARG A  60      15.066   6.537   5.414  1.00  1.00              
ATOM    461  CD  ARG A  60      16.541   6.805   5.712  1.00  1.00              
ATOM    462  NE  ARG A  60      17.037   5.693   6.569  1.00  1.00              
ATOM    463  CZ  ARG A  60      18.285   5.771   7.112  1.00  1.00              
ATOM    464  NH1 ARG A  60      19.072   6.855   6.845  1.00  1.00              
ATOM    465  NH2 ARG A  60      18.750   4.773   7.918  1.00  1.00              
ATOM    466  C   ARG A  60      13.502   5.650   8.830  1.00  1.00              
ATOM    467  O   ARG A  60      14.015   5.387   9.949  1.00  1.00              
ATOM    468  OXT ARG A  60      12.336   6.104   8.688  1.00  1.00              
TER
